# Supplementary material for: ﻿Taxonomic study of Collybiopsis (Omphalotaceae, Agaricales) in the Republic of Korea with seven new species
Source: MycoKeys. 2022 Mar 30;88:79–108. doi: 10.3897/mycokeys.88.79266 (PMC9005495; doi:10.3897/mycokeys.88.79266)
Supplement: XML Treatment for Collybiopsis clavicystidiata [file mycokeys.88.79266-treatment2.xml]

<!DOCTYPE tp:taxon-treatment
  PUBLIC "-//TaxonX//DTD Taxonomic Treatment Publishing DTD v0 20100105//EN" "tax-treatment-NSO.dtd">
<tp:taxon-treatment xmlns:tp="http://www.plazi.org/taxpub"><tp:treatment-meta><kwd-group><label>Taxon classification</label><kwd>
                <named-content content-type="kingdom">Fungi</named-content>
              </kwd><kwd>
                <named-content content-type="order">Agaricales</named-content>
              </kwd><kwd>
                <named-content content-type="family">Marasmiaceae</named-content>
              </kwd></kwd-group><mixed-citation publication-type="journal"><person-group><name><surname>Kim</surname><given-names>Ji Seon</given-names></name><name><surname>Cho</surname><given-names>Yoonhee</given-names></name><name><surname>Park</surname><given-names>Ki Hyeong</given-names></name><name><surname>Park</surname><given-names>Ji Hyun</given-names></name><name><surname>Kim</surname><given-names>Minkyeong</given-names></name><name><surname>Kim</surname><given-names>Chang Sun</given-names></name><name><surname>Lim</surname><given-names>Young Woon</given-names></name></person-group><article-title>﻿Taxonomic study of <italic><tp:taxon-name><tp:taxon-name-part taxon-name-part-type="genus" reg="Collybiopsis">Collybiopsis</tp:taxon-name-part></tp:taxon-name></italic> (<tp:taxon-name><tp:taxon-name-part taxon-name-part-type="family">Omphalotaceae</tp:taxon-name-part></tp:taxon-name>, <tp:taxon-name><tp:taxon-name-part taxon-name-part-type="order">Agaricales</tp:taxon-name-part></tp:taxon-name>) in the Republic of Korea with seven new species</article-title><source>MycoKeys</source><day>30</day><month>03</month><year>2022</year><volume>88</volume><fpage>79</fpage><lpage>108</lpage><pub-id pub-id-type="doi">10.3897/mycokeys.88.79266</pub-id></mixed-citation></tp:treatment-meta><tp:nomenclature><label>﻿</label><tp:taxon-name>
              <object-id xmlns:xlink="http://www.w3.org/1999/xlink" content-type="arpha" xlink:type="simple">176ECE24-941E-52C3-8C9A-E50EF44C1E63</object-id>
              <tp:taxon-name-part taxon-name-part-type="genus" reg="Collybiopsis">Collybiopsis</tp:taxon-name-part>
              <tp:taxon-name-part taxon-name-part-type="species" reg="clavicystidiata">clavicystidiata</tp:taxon-name-part>
              <object-id xmlns:xlink="http://www.w3.org/1999/xlink" content-type="mycobank" xlink:type="simple">842054</object-id>
            </tp:taxon-name><tp:taxon-authority>J.S. Kim &amp; Y.W. Lim</tp:taxon-authority><tp:taxon-status xmlns:xlink="http://www.w3.org/1999/xlink" xlink:type="simple">sp. nov.</tp:taxon-status><xref ref-type="fig" rid="F3">Fig. 3C–D</xref><xref ref-type="supplementary-material" rid="S1">, Suppl. material 1: Fig. S1B</xref></tp:nomenclature><tp:treatment-sec sec-type="etymology" id="SECID0EEEBK"><title>Etymology.</title><p>Epithet “<italic><tp:taxon-name><tp:taxon-name-part taxon-name-part-type="genus" reg="Collybiopsis"/><tp:taxon-name-part taxon-name-part-type="species" reg="clavicystidiata">clavicystidiata</tp:taxon-name-part></tp:taxon-name></italic>” indicates that the new species has clavate cheilocystidia.</p></tp:treatment-sec><tp:treatment-sec sec-type="Holotype" id="SECID0EUEBK"><title>Holotype.</title><p>The Republic of Korea, Jeollanam-do: Jindo-gun, Jodo-myeon, Donggeocha island, <named-content xmlns:xlink="http://www.w3.org/1999/xlink" content-type="dwc:verbatimCoordinates" xlink:type="simple"><named-content content-type="geo-json" specific-use="{&#34;type&#34;:&#34;Point&#34;,&#34;coordinates&#34;:[126.573333,34.392778]}" id="NCID0E4EBK" xlink:type="simple">34°23'34"N, 125°93'84"E</named-content></named-content>, alt. 70 m, 05 July 2018, Jae Young Park, Tae Heon Kim, SFC20180705–84, (GenBank accession no. <abbrev xmlns:xlink="http://www.w3.org/1999/xlink" xlink:title="internal transcribed spacer" id="ABBRID0ECFBK" xlink:type="simple">ITS</abbrev>: <ext-link xmlns:xlink="http://www.w3.org/1999/xlink" ext-link-type="gen" xlink:href="OL467252" xlink:type="simple">OL467252</ext-link>; <abbrev xmlns:xlink="http://www.w3.org/1999/xlink" xlink:title="nuclear large subunit ribosomal RNA" id="ABBRID0ELFBK" xlink:type="simple">nrLSU</abbrev>: <ext-link xmlns:xlink="http://www.w3.org/1999/xlink" ext-link-type="gen" xlink:href="OL462817" xlink:type="simple">OL462817</ext-link>).</p></tp:treatment-sec><tp:treatment-sec sec-type="diagnosis" id="SECID0EUFBK"><title>Diagnosis.</title><p>The prominent features of this species include a greyish orange to brownish, 6–45 mm pileus, whitish lamellae, a subinstitious, tomentose, whitish, 15–26 × 1.2‒1.6 mm stipe, oblong to subcylindrical, 6.7‒9.4 × 3.1‒4.6 μm basidiospores, utriform, clavate, 20.1–37.5 × 6.8–12.2 μm cheilocystidia, and cylindrical, flexuose, irregular, 17–50 × 3.5–7 μm caulocystidia.</p></tp:treatment-sec><tp:treatment-sec sec-type="description" id="SECID0EZFBK"><title>Description.</title><p>Pileus: 6–45 mm, convex to hemispherical, becoming plano-convex to flat with an uplifted margin with age; Surface smooth, dull, hygrophanous, greyish orange (6B3) to brownish (7D8 to E8) at the center, being whitish at the margin (4A2 to 6C8), being paler with age. Lamellae: subdistant, L = 20–32, l = 1–7, adnexed, white. Stipe: 15–26 × 1.2‒1.6 mm, cylindrical, tomentose, subinsititious, whitish to reddish grey (9B2). Basidiospores: 6.7‒9.4 × 3.1‒4.6 μm, average 8.13 × 3.62 μm, Q = 2–2.4 (mean = 2.26), oblong to cylindrical, smooth, hyaline, non-dextrinoid, with drops. Basidia: 18.3–30 × 4.1–8.8 μm, 4-spored, narrowly clavate, narrowly utriform, often curved. Cheilocystidia: 20.1–37.5 × 6.8–12.2 μm, utriform, clavate, sometimes with mucronate apex. Pleurocystidia: absent. Trama hyphae: cylindrical, often subinflated, smooth, branched, non-dextrinoid, 2‒12 μm wide. Pileipellis: transition between cutis and trichoderm, composed of cylindrical, with heavy annular ornamentation, 4‒12 μm wide hyphae; terminal elements adpressed to suberect, cylindrical, clavate, often incrusted (often incrusted), thin-walled, 3‒6 μm wide. Stipitipellis: a cutis of cylindrical, smooth, 2‒7 μm wide hyphae. Caulocystidia: 17–50 × 3.5–7 μm, cylindrical, flexuose, irregular or curved. Clamp connections: present in all tissues.</p></tp:treatment-sec><tp:treatment-sec sec-type="material" id="SECID0E5FBK"><title>Other specimens examined.</title><p>The Republic of Korea, Jeollanam-do: Haenam-gun, Mt. Duryun, <named-content xmlns:xlink="http://www.w3.org/1999/xlink" content-type="dwc:verbatimCoordinates" xlink:type="simple"><named-content content-type="geo-json" specific-use="{&#34;type&#34;:&#34;Point&#34;,&#34;coordinates&#34;:[126.648333,34.485000]}" id="NCID0EHGBK" xlink:type="simple">34°29'6"N, 126°38'54"E</named-content></named-content>, alt. 169 m, 5 July 2018, Young Woon Lim, Abel Severin Lupala, Jun Won Lee, SFC20180705–26. The Republic of Korea, Seoul: Gwanak-gu, Gwanak-ro 1, Seoul National University, <named-content xmlns:xlink="http://www.w3.org/1999/xlink" content-type="dwc:verbatimCoordinates" xlink:type="simple"><named-content content-type="geo-json" specific-use="{&#34;type&#34;:&#34;Point&#34;,&#34;coordinates&#34;:[126.949722,37.460278]}" id="NCID0EPGBK" xlink:type="simple">37° 27' 37"N, 126° 56' 59"E</named-content></named-content>, alt. 80m, 13 July 2018, Jae Young Park, SFC20180713–09.</p></tp:treatment-sec><tp:treatment-sec sec-type="Habit and habitat" id="SECID0EUGBK"><title>Habit and habitat.</title><p>Solitary to scattered on dead wood debris of conifers, in summer.</p></tp:treatment-sec><tp:treatment-sec sec-type="distribution" id="SECID0EZGBK"><title>Distribution.</title><p>The Republic of Korea</p></tp:treatment-sec><tp:treatment-sec sec-type="remarks" id="SECID0E5GBK"><title>Remark.</title><p><italic><tp:taxon-name><tp:taxon-name-part taxon-name-part-type="genus" reg="Collybiopsis">Collybiopsis</tp:taxon-name-part><tp:taxon-name-part taxon-name-part-type="species" reg="clavicystidiata">clavicystidiata</tp:taxon-name-part></tp:taxon-name></italic> is morphologically similar to <italic><tp:taxon-name><tp:taxon-name-part taxon-name-part-type="genus" reg="Gymnopus">G.</tp:taxon-name-part><tp:taxon-name-part taxon-name-part-type="species" reg="omphalodes">omphalodes</tp:taxon-name-part></tp:taxon-name></italic> and <italic><tp:taxon-name><tp:taxon-name-part taxon-name-part-type="genus" reg="Collybiopsis">Co.</tp:taxon-name-part><tp:taxon-name-part taxon-name-part-type="species" reg="menehune">menehune</tp:taxon-name-part></tp:taxon-name></italic>. <italic><tp:taxon-name><tp:taxon-name-part taxon-name-part-type="genus" reg="Collybiopsis">Collybiopsis</tp:taxon-name-part><tp:taxon-name-part taxon-name-part-type="species" reg="omphalodes">omphalodes</tp:taxon-name-part></tp:taxon-name></italic> differs in their larger pileus (2–30 mm), a darker colored stipe, smaller basidiospores (5–6 × 2.5–3 μm), and thinner hyphae in the pileipellis (5–8 μm wide). <italic><tp:taxon-name><tp:taxon-name-part taxon-name-part-type="genus" reg="Collybiopsis">Collybiopsis</tp:taxon-name-part><tp:taxon-name-part taxon-name-part-type="species" reg="menehune">menehune</tp:taxon-name-part></tp:taxon-name></italic> can be distinguished from <italic><tp:taxon-name><tp:taxon-name-part taxon-name-part-type="genus" reg="Collybiopsis">Co.</tp:taxon-name-part><tp:taxon-name-part taxon-name-part-type="species" reg="clavicystidiata">clavicystidiata</tp:taxon-name-part></tp:taxon-name></italic> by its larger pileus (8–30 mm), buff lamellae, longer stipe (15–60 mm), longer basidiospores (7.5–9.5 × 3.5–4.2 μm, Q = 2.2), and longer caulocystidia (16–67 × 3–5 μm) (<xref ref-type="bibr" rid="B10">Desjardin et al. 1999</xref>). <italic><tp:taxon-name><tp:taxon-name-part taxon-name-part-type="genus" reg="Collybiopsis">Co.</tp:taxon-name-part><tp:taxon-name-part taxon-name-part-type="species" reg="clavicystidiata">clavicystidiata</tp:taxon-name-part></tp:taxon-name></italic> is phylogenetically close to <italic><tp:taxon-name><tp:taxon-name-part taxon-name-part-type="genus" reg="Collybiopsis">Co.</tp:taxon-name-part><tp:taxon-name-part taxon-name-part-type="species" reg="pseudomphalodes">pseudomphalodes</tp:taxon-name-part></tp:taxon-name></italic>. <italic><tp:taxon-name><tp:taxon-name-part taxon-name-part-type="genus" reg="Collybiopsis">Collybiopsis</tp:taxon-name-part><tp:taxon-name-part taxon-name-part-type="species" reg="pseudomphalodes">pseudomphalodes</tp:taxon-name-part></tp:taxon-name></italic> has relatively few references for comparison, but differences can be found in the lengths of the stipe (3–4 mm) and cheilocystidia (40 × 3 μm) when compared with <italic><tp:taxon-name><tp:taxon-name-part taxon-name-part-type="genus" reg="Collybiopsis">Co.</tp:taxon-name-part><tp:taxon-name-part taxon-name-part-type="species" reg="clavicystidiata">clavicystidiata</tp:taxon-name-part></tp:taxon-name></italic> (<xref ref-type="bibr" rid="B8">Dennis 1961</xref>).</p></tp:treatment-sec><tp:treatment-sec><!--Section generated to contain objects referenced in tp:taxon-treatment.--><fig id="F3" position="float" orientation="portrait"><object-id xmlns:xlink="http://www.w3.org/1999/xlink" content-type="doi" xlink:type="simple">10.3897/mycokeys.88.79266.figure3</object-id><object-id xmlns:xlink="http://www.w3.org/1999/xlink" content-type="arpha" xlink:type="simple">591512F6-D56A-5B6C-AB60-30E7CD35C3DE</object-id><label>Figure 3.</label><caption><p>Basidiomata and microscopic characters of the four new <italic><tp:taxon-name><tp:taxon-name-part taxon-name-part-type="genus" reg="Collybiopsis">Collybiopsis</tp:taxon-name-part></tp:taxon-name></italic> species <bold>A, B</bold><italic><tp:taxon-name><tp:taxon-name-part taxon-name-part-type="genus" reg="Collybiopsis">Co.</tp:taxon-name-part><tp:taxon-name-part taxon-name-part-type="species" reg="albicantipes">albicantipes</tp:taxon-name-part></tp:taxon-name></italic> (SFC20170725–35) <bold>C, D</bold><italic><tp:taxon-name><tp:taxon-name-part taxon-name-part-type="genus" reg="Collybiopsis">Co.</tp:taxon-name-part><tp:taxon-name-part taxon-name-part-type="species" reg="clavicystidiata">clavicystidiata</tp:taxon-name-part></tp:taxon-name></italic> (SFC20180705–84) <bold>E, F</bold><italic><tp:taxon-name><tp:taxon-name-part taxon-name-part-type="genus" reg="Collybiopsis">Co.</tp:taxon-name-part><tp:taxon-name-part taxon-name-part-type="species" reg="fulva">fulva</tp:taxon-name-part></tp:taxon-name></italic> (KA15–0210) <bold>G, H</bold><italic><tp:taxon-name><tp:taxon-name-part taxon-name-part-type="genus" reg="Collybiopsis">Co.</tp:taxon-name-part><tp:taxon-name-part taxon-name-part-type="species" reg="orientisubnuda">orientisubnuda</tp:taxon-name-part></tp:taxon-name></italic> (NIBRFG0000502862). Scale bars: 1cm (A, C, E, G); 20 <italic>µm</italic> (<bold>B, D, F, H</bold>). Abbreviations: <bold>s</bold> basidiospores; <bold>b</bold> basidia; <bold>ch</bold> cheilocystidia; <bold>p</bold> pleurocystidia; <bold>ca</bold> caulocystidia.</p></caption><graphic xmlns:xlink="http://www.w3.org/1999/xlink" xlink:href="mycokeys-88-079-g003.jpg" position="float" orientation="portrait" xlink:type="simple" id="oo_666087.jpg"><uri content-type="original_file" xlink:type="simple">https://binary.pensoft.net/fig/666087</uri></graphic></fig><supplementary-material xmlns:xlink="http://www.w3.org/1999/xlink" id="S1" position="float" orientation="portrait" xlink:type="simple"><object-id content-type="doi" xlink:type="simple">10.3897/mycokeys.88.79266.suppl1</object-id><object-id content-type="arpha" xlink:type="simple">BF00CF4B-7EE3-5D1E-856D-77EAFB604105</object-id><label>Supplementary material 1</label><caption><p>Figure S1</p></caption><statement content-type="dataType"><label>Data type</label><p>Jpg file.</p></statement><statement content-type="notes"><label>Explanation note</label><p>Pileipellis elements of seven new species. <bold>A</bold><italic><tp:taxon-name><tp:taxon-name-part taxon-name-part-type="genus" reg="Collybiopsis">Collybiopsis</tp:taxon-name-part><tp:taxon-name-part taxon-name-part-type="species" reg="albicantipes">albicantipes</tp:taxon-name-part></tp:taxon-name></italic><bold>B</bold><italic><tp:taxon-name><tp:taxon-name-part taxon-name-part-type="genus" reg="Collybiopsis">Co.</tp:taxon-name-part><tp:taxon-name-part taxon-name-part-type="species" reg="clavicystidiata">clavicystidiata</tp:taxon-name-part></tp:taxon-name></italic><bold>C</bold><italic><tp:taxon-name><tp:taxon-name-part taxon-name-part-type="genus" reg="Collybiopsis">Co.</tp:taxon-name-part><tp:taxon-name-part taxon-name-part-type="species" reg="fulva">fulva</tp:taxon-name-part></tp:taxon-name></italic><bold>D</bold><italic><tp:taxon-name><tp:taxon-name-part taxon-name-part-type="genus" reg="Collybiopsis">Co.</tp:taxon-name-part><tp:taxon-name-part taxon-name-part-type="species" reg="orientisubnuda">orientisubnuda</tp:taxon-name-part></tp:taxon-name></italic><bold>E</bold><italic><tp:taxon-name><tp:taxon-name-part taxon-name-part-type="genus" reg="Collybiopsis">Collybiopsis</tp:taxon-name-part><tp:taxon-name-part taxon-name-part-type="species" reg="subumbilicata">subumbilicata</tp:taxon-name-part></tp:taxon-name></italic><bold>F</bold><italic><tp:taxon-name><tp:taxon-name-part taxon-name-part-type="genus" reg="Collybiopsis">Co.</tp:taxon-name-part><tp:taxon-name-part taxon-name-part-type="species" reg="undulata">undulata</tp:taxon-name-part></tp:taxon-name></italic><bold>G</bold><italic><tp:taxon-name><tp:taxon-name-part taxon-name-part-type="genus" reg="Collybiopsis">Co.</tp:taxon-name-part><tp:taxon-name-part taxon-name-part-type="species" reg="vellerea">vellerea</tp:taxon-name-part></tp:taxon-name></italic>. Scale bars: 10 <italic>µm</italic>.</p></statement><media xlink:href="mycokeys-88-079-s001.jpg" mimetype="image" mime-subtype="jpeg" position="float" orientation="portrait" xlink:type="simple" id="oo_666089.jpg"><uri content-type="original_file" xlink:type="simple">https://binary.pensoft.net/file/666089</uri></media><permissions><license xlink:type="simple"><license-p>This dataset is made available under the Open Database License (http://opendatacommons.org/licenses/odbl/1.0/). The Open Database License (ODbL) is a license agreement intended to allow users to freely share, modify, and use this Dataset while maintaining this same freedom for others, provided that the original source and author(s) are credited.</license-p></license></permissions><attrib specific-use="authors">Ji Seon Kim, Yoonhee Cho, Ki Hyeong Park, Ji Hyun Park, Minkyeong Kim, Chang Sun Kim, Young Woon Lim</attrib></supplementary-material></tp:treatment-sec><ref-list><ref id="B10"><mixed-citation xmlns:xlink="http://www.w3.org/1999/xlink" xlink:type="simple"><person-group><name name-style="western"><surname>Desjardin</surname><given-names>DE</given-names></name><name name-style="western"><surname>Halling</surname><given-names>RE</given-names></name><name name-style="western"><surname>Hemmes</surname><given-names>DE</given-names></name></person-group> (<year>1999</year>) <article-title><tp:taxon-name><tp:taxon-name-part taxon-name-part-type="order">Agaricales</tp:taxon-name-part></tp:taxon-name> of the Hawaiian Islands. 5. The genera <italic><tp:taxon-name><tp:taxon-name-part taxon-name-part-type="genus">Rhodocollybia</tp:taxon-name-part></tp:taxon-name></italic> and <italic><tp:taxon-name><tp:taxon-name-part taxon-name-part-type="genus">Gymnopus</tp:taxon-name-part></tp:taxon-name></italic>.</article-title><source>Mycologia</source><volume>91</volume>(<issue>1</issue>): <fpage>166</fpage>–<lpage>176</lpage>. <ext-link xlink:href="10.2307/3761206" ext-link-type="doi" xlink:type="simple">https://doi.org/10.2307/3761206</ext-link></mixed-citation></ref><ref id="B8"><mixed-citation xmlns:xlink="http://www.w3.org/1999/xlink" xlink:type="simple"><person-group><name name-style="western"><surname>Dennis</surname><given-names>R</given-names></name></person-group> (<year>1961</year>) <tp:taxon-name><tp:taxon-name-part taxon-name-part-type="kingdom">Fungi</tp:taxon-name-part></tp:taxon-name> venezuelani: IV. <tp:taxon-name><tp:taxon-name-part taxon-name-part-type="order">Agaricales</tp:taxon-name-part></tp:taxon-name>. Kew Bulletin 15(1): 67–156[+ii]. <ext-link xlink:href="10.2307/4115784" ext-link-type="doi" xlink:type="simple">https://doi.org/10.2307/4115784</ext-link></mixed-citation></ref></ref-list></tp:taxon-treatment>
