# Supplementary material for: ﻿Taxonomic study of Collybiopsis (Omphalotaceae, Agaricales) in the Republic of Korea with seven new species
Source: MycoKeys. 2022 Mar 30;88:79–108. doi: 10.3897/mycokeys.88.79266 (PMC9005495; doi:10.3897/mycokeys.88.79266)
Supplement: XML Treatment for Collybiopsis fulva [file mycokeys.88.79266-treatment3.xml]

<!DOCTYPE tp:taxon-treatment
  PUBLIC "-//TaxonX//DTD Taxonomic Treatment Publishing DTD v0 20100105//EN" "tax-treatment-NSO.dtd">
<tp:taxon-treatment xmlns:tp="http://www.plazi.org/taxpub"><tp:treatment-meta><kwd-group><label>Taxon classification</label><kwd>
                <named-content content-type="kingdom">Fungi</named-content>
              </kwd><kwd>
                <named-content content-type="order">Agaricales</named-content>
              </kwd><kwd>
                <named-content content-type="family">Marasmiaceae</named-content>
              </kwd></kwd-group><mixed-citation publication-type="journal"><person-group><name><surname>Kim</surname><given-names>Ji Seon</given-names></name><name><surname>Cho</surname><given-names>Yoonhee</given-names></name><name><surname>Park</surname><given-names>Ki Hyeong</given-names></name><name><surname>Park</surname><given-names>Ji Hyun</given-names></name><name><surname>Kim</surname><given-names>Minkyeong</given-names></name><name><surname>Kim</surname><given-names>Chang Sun</given-names></name><name><surname>Lim</surname><given-names>Young Woon</given-names></name></person-group><article-title>﻿Taxonomic study of <italic><tp:taxon-name><tp:taxon-name-part taxon-name-part-type="genus" reg="Collybiopsis">Collybiopsis</tp:taxon-name-part></tp:taxon-name></italic> (<tp:taxon-name><tp:taxon-name-part taxon-name-part-type="family">Omphalotaceae</tp:taxon-name-part></tp:taxon-name>, <tp:taxon-name><tp:taxon-name-part taxon-name-part-type="order">Agaricales</tp:taxon-name-part></tp:taxon-name>) in the Republic of Korea with seven new species</article-title><source>MycoKeys</source><day>30</day><month>03</month><year>2022</year><volume>88</volume><fpage>79</fpage><lpage>108</lpage><pub-id pub-id-type="doi">10.3897/mycokeys.88.79266</pub-id></mixed-citation></tp:treatment-meta><tp:nomenclature><label>﻿</label><tp:taxon-name>
              <object-id xmlns:xlink="http://www.w3.org/1999/xlink" content-type="arpha" xlink:type="simple">FE0580F5-F50E-5D4E-A82F-26A849BA1994</object-id>
              <tp:taxon-name-part taxon-name-part-type="genus" reg="Collybiopsis">Collybiopsis</tp:taxon-name-part>
              <tp:taxon-name-part taxon-name-part-type="species" reg="fulva">fulva</tp:taxon-name-part>
              <object-id xmlns:xlink="http://www.w3.org/1999/xlink" content-type="mycobank" xlink:type="simple">842055</object-id>
            </tp:taxon-name><tp:taxon-authority>J.S. Kim &amp; Y.W. Lim</tp:taxon-authority><tp:taxon-status xmlns:xlink="http://www.w3.org/1999/xlink" xlink:type="simple">sp. nov.</tp:taxon-status><xref ref-type="fig" rid="F3">Fig. 3E–F</xref><xref ref-type="supplementary-material" rid="S1">, Suppl. material 1: Fig. S1C</xref></tp:nomenclature><tp:treatment-sec sec-type="diagnosis" id="SECID0EQMBK"><title>Diagnosis.</title><p>This species has a pale orange to brownish-colored, 4–20 mm pileus, an orange white colored to light brownish colored, 7–30 × 0.7–1 mm stipe with pubescence, spheropedunculate, pleurocystidia, oblong to subcylindrical, 6.8–9.2 × 3.1–4.9 μm basidiospore, lobed, clavate with rostrate apex, 24.8–38.4 × 6.5–11.8 μm cheilocystidia.</p></tp:treatment-sec><tp:treatment-sec sec-type="etymology" id="SECID0EVMBK"><title>Etymology.</title><p>Epithet “<italic><tp:taxon-name><tp:taxon-name-part taxon-name-part-type="genus" reg="Collybiopsis"/><tp:taxon-name-part taxon-name-part-type="species" reg="fulva">fulva</tp:taxon-name-part></tp:taxon-name></italic>” referring to fox-colored pileus.</p></tp:treatment-sec><tp:treatment-sec sec-type="Holotype" id="SECID0EFNBK"><title>Holotype.</title><p>The Republic of Korea, Gyeonggi-do: Pocheon-si, Soheul-eup, Gwangneungsumogwon-ro 415, <named-content xmlns:xlink="http://www.w3.org/1999/xlink" content-type="dwc:verbatimCoordinates" xlink:type="simple"><named-content content-type="geo-json" specific-use="{&#34;type&#34;:&#34;Point&#34;,&#34;coordinates&#34;:[127.166389,37.754722]}" id="NCID0EONBK" xlink:type="simple">37°45'17"N, 127°9'59"E</named-content></named-content>, alt. 101 m, Sang Kook Han, 21 July 2015, KA15–0210 (GenBank accession no. <abbrev xmlns:xlink="http://www.w3.org/1999/xlink" xlink:title="internal transcribed spacer" id="ABBRID0ETNBK" xlink:type="simple">ITS</abbrev>: <ext-link xmlns:xlink="http://www.w3.org/1999/xlink" ext-link-type="gen" xlink:href="OL467259" xlink:type="simple">OL467259</ext-link>; <abbrev xmlns:xlink="http://www.w3.org/1999/xlink" xlink:title="nuclear large subunit ribosomal RNA" id="ABBRID0E3NBK" xlink:type="simple">nrLSU</abbrev>: <ext-link xmlns:xlink="http://www.w3.org/1999/xlink" ext-link-type="gen" xlink:href="OL462795" xlink:type="simple">OL462795</ext-link>).</p></tp:treatment-sec><tp:treatment-sec sec-type="description" id="SECID0EFOBK"><title>Description.</title><p>Pileus: 4–20mm, hemispherical, convex to plane, sometimes concave with slightly reflexed, wavy margin, hygrophanous, pale orange (6A3) to greyish orange, becoming more brownish to the center (5B4 to 7C4). Lamellae: distant, <italic>L</italic> = 16–28, <italic>l</italic> = 1–5, sinuate, broad, whitish to yellowish white (4A2) to brownish orange (6C4 to 7C4). Stipe: 7–30 × 0.7–1 mm, cylindrical, gradually widened towards the base, tomentose, apex orange white (5A2) to brownish orange (6C6), becoming dense downwards (6D8), covered with pubescence. Basidiospores: 6.8–9.2 × 3.1–4.9 μm (average 7.47 × 3.69 μm), Q = 2.05, oblong to cylindrical, smooth, colorless, non-dextrinoid, with drops. Basidia: 20.4–29.4 × 4.7–7.8 μm, 4-spored, narrowly clavate, sometimes constricted or curved. Cheilocystidia: (20.5) 24.8–38.4 × 6.5–11.8 μm, lobed, clavate, sometimes with rostrate apex. Pleurocystidia: 31.5–46.9 × 12–20.6 μm, spheropedunculate, obovoid, sometimes with mucronate apex. Trama hyphae: cylindrical to subinflated, irregular, thin-walled, smooth, branched, non-dextrinoid, 2.0‒15 μm wide. Pileipellis: a cutis of cylindrical, thin-walled, 4–15 μm wide hyphae; terminal elements adpressed to suberect, narrowly clavate, thin-walled, with heavy annular ornamentation, 3–8 μm wide. Stipitipellis: a cutis of cylindrical, thin-walled, smooth, 5‒15 μm wide hyphae. Caulocystidia: 45.6–108.3 (131) × 6.8–14.8 μm, cylindrical, irregular, curved. Clamp connections: present in all tissues.</p></tp:treatment-sec><tp:treatment-sec sec-type="material" id="SECID0EPOBK"><title>Other specimens examined.</title><p>The Republic of Korea, Gyeonggi-do: Pocheon-si, Soheul-eup, Gwangneung forest exhibition hall, <named-content xmlns:xlink="http://www.w3.org/1999/xlink" content-type="dwc:verbatimCoordinates" xlink:type="simple"><named-content content-type="geo-json" specific-use="{&#34;type&#34;:&#34;Point&#34;,&#34;coordinates&#34;:[127.166111,37.755278]}" id="NCID0EYOBK" xlink:type="simple">37°45'19"N, 127°9'58"E</named-content></named-content>, alt. 99 m, 8 July 2016, Sang Kook Han, KA16–0428. The Republic of Korea, Gyeongsangnam-do: Geochang-gun, Mt. Gibaek, <named-content xmlns:xlink="http://www.w3.org/1999/xlink" content-type="dwc:verbatimCoordinates" xlink:type="simple"><named-content content-type="geo-json" specific-use="{&#34;type&#34;:&#34;Point&#34;,&#34;coordinates&#34;:[127.763611,35.718333]}" id="NCID0EAPBK" xlink:type="simple">35°43'6"N, 127°45'49"E</named-content></named-content>, alt. 1095 m, 19 June 2013, Sang Kook Han, KA13–0216.</p></tp:treatment-sec><tp:treatment-sec sec-type="Habit and habitat" id="SECID0EFPBK"><title>Habit and habitat.</title><p>Scattered or gregarious on the bark of deciduous trees or on the rotting branch of both broadleaf trees and conifers, in summer.</p></tp:treatment-sec><tp:treatment-sec sec-type="distribution" id="SECID0EKPBK"><title>Distribution.</title><p>The Republic of Korea.</p></tp:treatment-sec><tp:treatment-sec sec-type="remarks" id="SECID0EPPBK"><title>Remark.</title><p><italic><tp:taxon-name><tp:taxon-name-part taxon-name-part-type="genus" reg="Collybiopsis">Collybiopsis</tp:taxon-name-part><tp:taxon-name-part taxon-name-part-type="species" reg="fulva">fulva</tp:taxon-name-part></tp:taxon-name></italic> morphologically resembles <italic><tp:taxon-name><tp:taxon-name-part taxon-name-part-type="genus" reg="Collybiopsis">Co.</tp:taxon-name-part><tp:taxon-name-part taxon-name-part-type="species" reg="menehune">menehune</tp:taxon-name-part></tp:taxon-name></italic> and <italic><tp:taxon-name><tp:taxon-name-part taxon-name-part-type="genus" reg="Collybiopsis">Co.</tp:taxon-name-part><tp:taxon-name-part taxon-name-part-type="species" reg="ramealis">ramealis</tp:taxon-name-part></tp:taxon-name></italic>. They can be distinguished based on several morphological differences. <italic><tp:taxon-name><tp:taxon-name-part taxon-name-part-type="genus" reg="Collybiopsis">Collybiopsis</tp:taxon-name-part><tp:taxon-name-part taxon-name-part-type="species" reg="menehune">menehune</tp:taxon-name-part></tp:taxon-name></italic> has a longer stipe (15–60 mm length), denser lamellae, and larger basidiospores (7.5–9.5 × 3.5–4.2 μm) (<xref ref-type="bibr" rid="B10">Desjardin et al. 1999</xref>). <italic><tp:taxon-name><tp:taxon-name-part taxon-name-part-type="genus" reg="Collybiopsis">Collybiopsis</tp:taxon-name-part><tp:taxon-name-part taxon-name-part-type="species" reg="ramealis">ramealis</tp:taxon-name-part></tp:taxon-name></italic> has a smaller basidiocarp (2–20 mm), shorter basidiospores (7.8–11 × 2.5–4 mm) and different type of pileipellis (<italic><tp:taxon-name><tp:taxon-name-part taxon-name-part-type="genus" reg="Rameales">Rameales</tp:taxon-name-part></tp:taxon-name></italic>-structure) (<xref ref-type="bibr" rid="B38">Noordeloos 1983</xref>; <xref ref-type="bibr" rid="B9">Desjardin et al. 1997</xref>). Phylogenetically, <italic><tp:taxon-name><tp:taxon-name-part taxon-name-part-type="genus" reg="Collybiopsis">Co.</tp:taxon-name-part><tp:taxon-name-part taxon-name-part-type="species" reg="fulva">fulva</tp:taxon-name-part></tp:taxon-name></italic> is closely related to <italic><tp:taxon-name><tp:taxon-name-part taxon-name-part-type="genus" reg="Collybiopsis">Co.</tp:taxon-name-part><tp:taxon-name-part taxon-name-part-type="species" reg="ramulicola">ramulicola</tp:taxon-name-part></tp:taxon-name></italic>. <italic><tp:taxon-name><tp:taxon-name-part taxon-name-part-type="genus" reg="Collybiopsis">Collybiopsis</tp:taxon-name-part><tp:taxon-name-part taxon-name-part-type="species" reg="ramulicola">ramulicola</tp:taxon-name-part></tp:taxon-name></italic> differs in having a more yellowish pileus, fewer lamellae (9–12) that are brighter in color, a more reddish and thicker stipe (2–3 mm), and smaller sized cheilocystidia (23–27 × 3–6 mm) (<xref ref-type="bibr" rid="B6">Deng et al. 2016</xref>).</p></tp:treatment-sec><tp:treatment-sec><!--Section generated to contain objects referenced in tp:taxon-treatment.--><fig id="F3" position="float" orientation="portrait"><object-id xmlns:xlink="http://www.w3.org/1999/xlink" content-type="doi" xlink:type="simple">10.3897/mycokeys.88.79266.figure3</object-id><object-id xmlns:xlink="http://www.w3.org/1999/xlink" content-type="arpha" xlink:type="simple">591512F6-D56A-5B6C-AB60-30E7CD35C3DE</object-id><label>Figure 3.</label><caption><p>Basidiomata and microscopic characters of the four new <italic><tp:taxon-name><tp:taxon-name-part taxon-name-part-type="genus" reg="Collybiopsis">Collybiopsis</tp:taxon-name-part></tp:taxon-name></italic> species <bold>A, B</bold><italic><tp:taxon-name><tp:taxon-name-part taxon-name-part-type="genus" reg="Collybiopsis">Co.</tp:taxon-name-part><tp:taxon-name-part taxon-name-part-type="species" reg="albicantipes">albicantipes</tp:taxon-name-part></tp:taxon-name></italic> (SFC20170725–35) <bold>C, D</bold><italic><tp:taxon-name><tp:taxon-name-part taxon-name-part-type="genus" reg="Collybiopsis">Co.</tp:taxon-name-part><tp:taxon-name-part taxon-name-part-type="species" reg="clavicystidiata">clavicystidiata</tp:taxon-name-part></tp:taxon-name></italic> (SFC20180705–84) <bold>E, F</bold><italic><tp:taxon-name><tp:taxon-name-part taxon-name-part-type="genus" reg="Collybiopsis">Co.</tp:taxon-name-part><tp:taxon-name-part taxon-name-part-type="species" reg="fulva">fulva</tp:taxon-name-part></tp:taxon-name></italic> (KA15–0210) <bold>G, H</bold><italic><tp:taxon-name><tp:taxon-name-part taxon-name-part-type="genus" reg="Collybiopsis">Co.</tp:taxon-name-part><tp:taxon-name-part taxon-name-part-type="species" reg="orientisubnuda">orientisubnuda</tp:taxon-name-part></tp:taxon-name></italic> (NIBRFG0000502862). Scale bars: 1cm (A, C, E, G); 20 <italic>µm</italic> (<bold>B, D, F, H</bold>). Abbreviations: <bold>s</bold> basidiospores; <bold>b</bold> basidia; <bold>ch</bold> cheilocystidia; <bold>p</bold> pleurocystidia; <bold>ca</bold> caulocystidia.</p></caption><graphic xmlns:xlink="http://www.w3.org/1999/xlink" xlink:href="mycokeys-88-079-g003.jpg" position="float" orientation="portrait" xlink:type="simple" id="oo_666087.jpg"><uri content-type="original_file" xlink:type="simple">https://binary.pensoft.net/fig/666087</uri></graphic></fig><supplementary-material xmlns:xlink="http://www.w3.org/1999/xlink" id="S1" position="float" orientation="portrait" xlink:type="simple"><object-id content-type="doi" xlink:type="simple">10.3897/mycokeys.88.79266.suppl1</object-id><object-id content-type="arpha" xlink:type="simple">BF00CF4B-7EE3-5D1E-856D-77EAFB604105</object-id><label>Supplementary material 1</label><caption><p>Figure S1</p></caption><statement content-type="dataType"><label>Data type</label><p>Jpg file.</p></statement><statement content-type="notes"><label>Explanation note</label><p>Pileipellis elements of seven new species. <bold>A</bold><italic><tp:taxon-name><tp:taxon-name-part taxon-name-part-type="genus" reg="Collybiopsis">Collybiopsis</tp:taxon-name-part><tp:taxon-name-part taxon-name-part-type="species" reg="albicantipes">albicantipes</tp:taxon-name-part></tp:taxon-name></italic><bold>B</bold><italic><tp:taxon-name><tp:taxon-name-part taxon-name-part-type="genus" reg="Collybiopsis">Co.</tp:taxon-name-part><tp:taxon-name-part taxon-name-part-type="species" reg="clavicystidiata">clavicystidiata</tp:taxon-name-part></tp:taxon-name></italic><bold>C</bold><italic><tp:taxon-name><tp:taxon-name-part taxon-name-part-type="genus" reg="Collybiopsis">Co.</tp:taxon-name-part><tp:taxon-name-part taxon-name-part-type="species" reg="fulva">fulva</tp:taxon-name-part></tp:taxon-name></italic><bold>D</bold><italic><tp:taxon-name><tp:taxon-name-part taxon-name-part-type="genus" reg="Collybiopsis">Co.</tp:taxon-name-part><tp:taxon-name-part taxon-name-part-type="species" reg="orientisubnuda">orientisubnuda</tp:taxon-name-part></tp:taxon-name></italic><bold>E</bold><italic><tp:taxon-name><tp:taxon-name-part taxon-name-part-type="genus" reg="Collybiopsis">Collybiopsis</tp:taxon-name-part><tp:taxon-name-part taxon-name-part-type="species" reg="subumbilicata">subumbilicata</tp:taxon-name-part></tp:taxon-name></italic><bold>F</bold><italic><tp:taxon-name><tp:taxon-name-part taxon-name-part-type="genus" reg="Collybiopsis">Co.</tp:taxon-name-part><tp:taxon-name-part taxon-name-part-type="species" reg="undulata">undulata</tp:taxon-name-part></tp:taxon-name></italic><bold>G</bold><italic><tp:taxon-name><tp:taxon-name-part taxon-name-part-type="genus" reg="Collybiopsis">Co.</tp:taxon-name-part><tp:taxon-name-part taxon-name-part-type="species" reg="vellerea">vellerea</tp:taxon-name-part></tp:taxon-name></italic>. Scale bars: 10 <italic>µm</italic>.</p></statement><media xlink:href="mycokeys-88-079-s001.jpg" mimetype="image" mime-subtype="jpeg" position="float" orientation="portrait" xlink:type="simple" id="oo_666089.jpg"><uri content-type="original_file" xlink:type="simple">https://binary.pensoft.net/file/666089</uri></media><permissions><license xlink:type="simple"><license-p>This dataset is made available under the Open Database License (http://opendatacommons.org/licenses/odbl/1.0/). The Open Database License (ODbL) is a license agreement intended to allow users to freely share, modify, and use this Dataset while maintaining this same freedom for others, provided that the original source and author(s) are credited.</license-p></license></permissions><attrib specific-use="authors">Ji Seon Kim, Yoonhee Cho, Ki Hyeong Park, Ji Hyun Park, Minkyeong Kim, Chang Sun Kim, Young Woon Lim</attrib></supplementary-material></tp:treatment-sec><ref-list><ref id="B10"><mixed-citation xmlns:xlink="http://www.w3.org/1999/xlink" xlink:type="simple"><person-group><name name-style="western"><surname>Desjardin</surname><given-names>DE</given-names></name><name name-style="western"><surname>Halling</surname><given-names>RE</given-names></name><name name-style="western"><surname>Hemmes</surname><given-names>DE</given-names></name></person-group> (<year>1999</year>) <article-title><tp:taxon-name><tp:taxon-name-part taxon-name-part-type="order">Agaricales</tp:taxon-name-part></tp:taxon-name> of the Hawaiian Islands. 5. The genera <italic><tp:taxon-name><tp:taxon-name-part taxon-name-part-type="genus">Rhodocollybia</tp:taxon-name-part></tp:taxon-name></italic> and <italic><tp:taxon-name><tp:taxon-name-part taxon-name-part-type="genus">Gymnopus</tp:taxon-name-part></tp:taxon-name></italic>.</article-title><source>Mycologia</source><volume>91</volume>(<issue>1</issue>): <fpage>166</fpage>–<lpage>176</lpage>. <ext-link xlink:href="10.2307/3761206" ext-link-type="doi" xlink:type="simple">https://doi.org/10.2307/3761206</ext-link></mixed-citation></ref><ref id="B38"><mixed-citation xmlns:xlink="http://www.w3.org/1999/xlink" xlink:type="simple"><person-group><name name-style="western"><surname>Noordeloos</surname><given-names>ME</given-names></name></person-group> (<year>1983</year>) <article-title>Notulae as Floram agaricinam neerlandicam – I–III. <italic><tp:taxon-name><tp:taxon-name-part taxon-name-part-type="genus">Marasmiellus</tp:taxon-name-part></tp:taxon-name></italic>, <italic><tp:taxon-name><tp:taxon-name-part taxon-name-part-type="genus">Macrocystidia</tp:taxon-name-part></tp:taxon-name></italic> and <italic><tp:taxon-name><tp:taxon-name-part taxon-name-part-type="genus">Rhodocybe</tp:taxon-name-part></tp:taxon-name></italic>.</article-title><source>Persoonia-Molecular Phylogeny and Evolution of <tp:taxon-name><tp:taxon-name-part taxon-name-part-type="kingdom">Fungi</tp:taxon-name-part></tp:taxon-name></source><volume>12</volume>: <fpage>31</fpage>–<lpage>49</lpage>.</mixed-citation></ref><ref id="B9"><mixed-citation xmlns:xlink="http://www.w3.org/1999/xlink" xlink:type="simple"><person-group><name name-style="western"><surname>Desjardin</surname><given-names>DE</given-names></name><name name-style="western"><surname>Halling</surname><given-names>RE</given-names></name><name name-style="western"><surname>Perry</surname><given-names>BA</given-names></name></person-group> (<year>1997</year>) <article-title><italic><tp:taxon-name><tp:taxon-name-part taxon-name-part-type="genus">Gymnopus</tp:taxon-name-part><tp:taxon-name-part taxon-name-part-type="species">villosipes</tp:taxon-name-part></tp:taxon-name></italic>-a common collybioid agaric from California.</article-title><source>Mycotaxon</source><volume>64</volume>: <fpage>141</fpage>–<lpage>148</lpage>.</mixed-citation></ref><ref id="B6"><mixed-citation xmlns:xlink="http://www.w3.org/1999/xlink" xlink:type="simple"><person-group><name name-style="western"><surname>Deng</surname><given-names>SF</given-names></name><name name-style="western"><surname>Li</surname><given-names>TH</given-names></name><name name-style="western"><surname>Jiang</surname><given-names>ZD</given-names></name><name name-style="western"><surname>Song</surname><given-names>B</given-names></name></person-group> (<year>2016</year>) <article-title><italic><tp:taxon-name><tp:taxon-name-part taxon-name-part-type="genus">Gymnopus</tp:taxon-name-part><tp:taxon-name-part taxon-name-part-type="species">ramulicola</tp:taxon-name-part></tp:taxon-name></italic> sp. nov., a pinkish species from southern China.</article-title><source>Mycotaxon</source><volume>131</volume>(<issue>3</issue>): <fpage>663</fpage>–<lpage>670</lpage>. <ext-link xlink:href="10.5248/131.663" ext-link-type="doi" xlink:type="simple">https://doi.org/10.5248/131.663</ext-link></mixed-citation></ref></ref-list></tp:taxon-treatment>
