# Supplementary material for: ﻿Taxonomic study of Collybiopsis (Omphalotaceae, Agaricales) in the Republic of Korea with seven new species
Source: MycoKeys. 2022 Mar 30;88:79–108. doi: 10.3897/mycokeys.88.79266 (PMC9005495; doi:10.3897/mycokeys.88.79266)
Supplement: XML Treatment for Collybiopsis orientisubnuda [file mycokeys.88.79266-treatment4.xml]

<!DOCTYPE tp:taxon-treatment
  PUBLIC "-//TaxonX//DTD Taxonomic Treatment Publishing DTD v0 20100105//EN" "tax-treatment-NSO.dtd">
<tp:taxon-treatment xmlns:tp="http://www.plazi.org/taxpub"><tp:treatment-meta><kwd-group><label>Taxon classification</label><kwd>
                <named-content content-type="kingdom">Fungi</named-content>
              </kwd><kwd>
                <named-content content-type="order">Agaricales</named-content>
              </kwd><kwd>
                <named-content content-type="family">Marasmiaceae</named-content>
              </kwd></kwd-group><mixed-citation publication-type="journal"><person-group><name><surname>Kim</surname><given-names>Ji Seon</given-names></name><name><surname>Cho</surname><given-names>Yoonhee</given-names></name><name><surname>Park</surname><given-names>Ki Hyeong</given-names></name><name><surname>Park</surname><given-names>Ji Hyun</given-names></name><name><surname>Kim</surname><given-names>Minkyeong</given-names></name><name><surname>Kim</surname><given-names>Chang Sun</given-names></name><name><surname>Lim</surname><given-names>Young Woon</given-names></name></person-group><article-title>﻿Taxonomic study of <italic><tp:taxon-name><tp:taxon-name-part taxon-name-part-type="genus" reg="Collybiopsis">Collybiopsis</tp:taxon-name-part></tp:taxon-name></italic> (<tp:taxon-name><tp:taxon-name-part taxon-name-part-type="family">Omphalotaceae</tp:taxon-name-part></tp:taxon-name>, <tp:taxon-name><tp:taxon-name-part taxon-name-part-type="order">Agaricales</tp:taxon-name-part></tp:taxon-name>) in the Republic of Korea with seven new species</article-title><source>MycoKeys</source><day>30</day><month>03</month><year>2022</year><volume>88</volume><fpage>79</fpage><lpage>108</lpage><pub-id pub-id-type="doi">10.3897/mycokeys.88.79266</pub-id></mixed-citation></tp:treatment-meta><tp:nomenclature><label>﻿</label><tp:taxon-name>
              <object-id xmlns:xlink="http://www.w3.org/1999/xlink" content-type="arpha" xlink:type="simple">8B35FF43-D00F-5AAF-A6A5-5B9AF08F9C84</object-id>
              <tp:taxon-name-part taxon-name-part-type="genus" reg="Collybiopsis">Collybiopsis</tp:taxon-name-part>
              <tp:taxon-name-part taxon-name-part-type="species" reg="orientisubnuda">orientisubnuda</tp:taxon-name-part>
              <object-id xmlns:xlink="http://www.w3.org/1999/xlink" content-type="mycobank" xlink:type="simple">842056</object-id>
            </tp:taxon-name><tp:taxon-authority>J.S. Kim &amp; Y.W. Lim</tp:taxon-authority><tp:taxon-status xmlns:xlink="http://www.w3.org/1999/xlink" xlink:type="simple">sp. nov.</tp:taxon-status><xref ref-type="fig" rid="F3">Fig. 3G–H</xref><xref ref-type="supplementary-material" rid="S1">, Suppl. material 1: Fig. S1D</xref></tp:nomenclature><tp:treatment-sec sec-type="etymology" id="SECID0E1UBK"><title>Etymology.</title><p>Epithet “<italic><tp:taxon-name><tp:taxon-name-part taxon-name-part-type="genus" reg="Collybiopsis"/><tp:taxon-name-part taxon-name-part-type="species" reg="orientisubnuda">orientisubnuda</tp:taxon-name-part></tp:taxon-name></italic>” meaning the new species has originated from the East and is morphologically similar to <italic><tp:taxon-name><tp:taxon-name-part taxon-name-part-type="genus" reg="Collybiopsis">Co.</tp:taxon-name-part><tp:taxon-name-part taxon-name-part-type="species" reg="subnuda">subnuda</tp:taxon-name-part></tp:taxon-name></italic>.</p></tp:treatment-sec><tp:treatment-sec sec-type="Holotype" id="SECID0EVVBK"><title>Holotype.</title><p>The Republic of Korea, Gyeongsangbuk-do: Ulleung-gun, <named-content xmlns:xlink="http://www.w3.org/1999/xlink" content-type="dwc:verbatimCoordinates" xlink:type="simple"><named-content content-type="geo-json" specific-use="{&#34;type&#34;:&#34;Point&#34;,&#34;coordinates&#34;:[130.887222,37.522500]}" id="NCID0E5VBK" xlink:type="simple">37°31'21"N, 130°53'14"E</named-content></named-content>, alt. 757 m, 19 July 2016, Changmu Kim, Jinsung Lee, Jae Young Park, NIBRFG0000500990 (GenBank accession no. <abbrev xmlns:xlink="http://www.w3.org/1999/xlink" xlink:title="internal transcribed spacer" id="ABBRID0EDWBK" xlink:type="simple">ITS</abbrev>: <ext-link xmlns:xlink="http://www.w3.org/1999/xlink" ext-link-type="gen" xlink:href="OL467262" xlink:type="simple">OL467262</ext-link>; <abbrev xmlns:xlink="http://www.w3.org/1999/xlink" xlink:title="nuclear large subunit ribosomal RNA" id="ABBRID0EMWBK" xlink:type="simple">nrLSU</abbrev>: <ext-link xmlns:xlink="http://www.w3.org/1999/xlink" ext-link-type="gen" xlink:href="OL546546" xlink:type="simple">OL546546</ext-link>).</p></tp:treatment-sec><tp:treatment-sec sec-type="diagnosis" id="SECID0EVWBK"><title>Diagnosis.</title><p>It features a brownish, 15‒50 mm pileus, orangish cream-colored lamellae, greyish to brownish orange, tomentose, 20–80 × 2.5‒6 mm stipe, subcylindrical to fusoid, 6.7–8.6 × 1.8–3.2 μm basidiospores, and cylindrical, flexuose, sometimes irregular or curved, 26.3–52 (63) × 3.5–6.5 μm caulocystidia. This species is morphologically similar to <italic><tp:taxon-name><tp:taxon-name-part taxon-name-part-type="genus" reg="Collybiopsis">Co.</tp:taxon-name-part><tp:taxon-name-part taxon-name-part-type="species" reg="subnuda">subnuda</tp:taxon-name-part></tp:taxon-name></italic>.</p></tp:treatment-sec><tp:treatment-sec sec-type="description" id="SECID0EGXBK"><title>Description.</title><p>Pileus: 15‒50 mm, convex to plano-convex, sometimes subumbonate; Surface smooth, brownish orange (6C5 to 7C4), becoming paler to the margin (5A2). Lamellae: distant, L = 16–28, l = 3–7, adnexed, pale yellow (4A3) to orange white (5A2). Stipe: 20–80 (100) × 2.5‒6 mm, central to eccentric, cylindrical, tomentose, often twisted, greyish orange (6B4) to brownish orange(7C4), becoming paler and thinner to the base. Basidiospores: 6.7–8.6 × 1.8–3.2 μm (average 7.5 × 2.5 μm), <italic>Q</italic> = 2.5–3.2 (mean = 2.92), cylindrical to fusoid, smooth, hyaline, non-dextrinoid, with drops. Basidia: (17) 19.8–28.7 (29) × 3.7–7.3 μm, 4-spored, narrowly clavate, often constricted. Cheilocystidia: variable in shape and size, 21–33.3 × 4.7–8.2 μm, lobed, clavate, slightly sphaeropendunculate, sometimes constricted or with rostrate apex. Pleurocystidia: 24.7–52.3 × 5.1–9.1 μm, narrowly utriform, clavate, sometimes clavate with rostrate apex. Trama hyphae: cylindrical, often subinflated, smooth, branched, non-dextrinoid, 2.0–7.0 μm wide. Pileipellis: a cutis made up of cylindrical, 2‒8 μm wide hyphae; terminal elements adpressed, cylindrical, often subinflated, with weak annular ornamentation, 3‒6 μm wide. Stipitipellis: a cutis of cylindrical, smooth, 2.5–7 μm wide hyphae. Caulocystidia: 26.3–52 (63) × 3.5–6.5 μm, cylindrical, flexuose, sometimes irregular or curved. Clamp connections: present in all tissues.</p></tp:treatment-sec><tp:treatment-sec sec-type="material" id="SECID0EOXBK"><title>Other specimens examined.</title><p>The Republic of Korea, Chungcheongnam-do: Yesan-gun, Mt. Gaya, <named-content xmlns:xlink="http://www.w3.org/1999/xlink" content-type="dwc:verbatimCoordinates" xlink:type="simple"><named-content content-type="geo-json" specific-use="{&#34;type&#34;:&#34;Point&#34;,&#34;coordinates&#34;:[128.096944,35.803889]}" id="NCID0EXXBK" xlink:type="simple">35°48'14"N, 128°5'49”E</named-content></named-content>, alt. 863 m, 23 August 2017, Hae Jin Cho, Ki Hyeong Park, SFC20170823–39. The Republic of Korea, Gangwon-do: Pyeongchang-gun, Mt. Odae, <named-content xmlns:xlink="http://www.w3.org/1999/xlink" content-type="dwc:verbatimCoordinates" xlink:type="simple"><named-content content-type="geo-json" specific-use="{&#34;type&#34;:&#34;Point&#34;,&#34;coordinates&#34;:[128.595000,37.731667]}" id="NCID0E6XBK" xlink:type="simple">37°43'54"N, 128°35'42"E</named-content></named-content>, alt. 683 m, 8 July 2017, Nam Kyu Kim, SFC20170708–14. The Republic of Korea, Gyeongsangbuk-do: Ulleung-gun, <named-content xmlns:xlink="http://www.w3.org/1999/xlink" content-type="dwc:verbatimCoordinates" xlink:type="simple"><named-content content-type="geo-json" specific-use="{&#34;type&#34;:&#34;Point&#34;,&#34;coordinates&#34;:[130.872500,37.525000]}" id="NCID0EHYBK" xlink:type="simple">37°31'30"N, 130°52'21"E</named-content></named-content>, alt. 718 m, 2 September 2015, Jae Young Park, SFC20150902-01.</p></tp:treatment-sec><tp:treatment-sec sec-type="Habit and habitat" id="SECID0EMYBK"><title>Habit and habitat.</title><p>Scattered to gregarious on the ground covered with dead and decaying leaves of broadleaf forest, from summer to autumn.</p></tp:treatment-sec><tp:treatment-sec sec-type="distribution" id="SECID0ERYBK"><title>Distribution.</title><p>The Republic of Korea.</p></tp:treatment-sec><tp:treatment-sec sec-type="remarks" id="SECID0EWYBK"><title>Remark.</title><p><italic><tp:taxon-name><tp:taxon-name-part taxon-name-part-type="genus" reg="Collybiopsis">Collybiopsis</tp:taxon-name-part><tp:taxon-name-part taxon-name-part-type="species" reg="orientisubnuda">orientisubnuda</tp:taxon-name-part></tp:taxon-name></italic> is morphologically similar to <italic><tp:taxon-name><tp:taxon-name-part taxon-name-part-type="genus" reg="Collybiopsis">Co.</tp:taxon-name-part><tp:taxon-name-part taxon-name-part-type="species" reg="peronata">peronata</tp:taxon-name-part></tp:taxon-name></italic> (Bolton) R.H. Petersen and <italic><tp:taxon-name><tp:taxon-name-part taxon-name-part-type="genus" reg="Collybiopsis">Co.</tp:taxon-name-part><tp:taxon-name-part taxon-name-part-type="species" reg="subnuda">subnuda</tp:taxon-name-part></tp:taxon-name></italic> (Ellis ex Peck) R.H. Petersen. <italic><tp:taxon-name><tp:taxon-name-part taxon-name-part-type="genus" reg="Collybiopsis">Collybiopsis</tp:taxon-name-part><tp:taxon-name-part taxon-name-part-type="species" reg="peronata">peronata</tp:taxon-name-part></tp:taxon-name></italic> can be distinguished from <italic><tp:taxon-name><tp:taxon-name-part taxon-name-part-type="genus" reg="Collybiopsis">Co.</tp:taxon-name-part><tp:taxon-name-part taxon-name-part-type="species" reg="orientisubnuda">orientisubnuda</tp:taxon-name-part></tp:taxon-name></italic> by fewer and buff lamellulae (1–3), a thicker stipe (3–8 mm), smaller Q value (2.3), longer basidia (20–40 μm), and longer cheilocystidia (25–90 × 5–10 μm) (<xref ref-type="bibr" rid="B39">Noordeloos et al. 1999</xref>). <italic><tp:taxon-name><tp:taxon-name-part taxon-name-part-type="genus" reg="Collybiopsis">Collybiopsis</tp:taxon-name-part><tp:taxon-name-part taxon-name-part-type="species" reg="subnuda">subnuda</tp:taxon-name-part></tp:taxon-name></italic> differs from <italic><tp:taxon-name><tp:taxon-name-part taxon-name-part-type="genus" reg="Collybiopsis">Co.</tp:taxon-name-part><tp:taxon-name-part taxon-name-part-type="species" reg="orientisubnuda">orientisubnuda</tp:taxon-name-part></tp:taxon-name></italic> with thinner stipe (~3 mm), larger basidiospores (8–11 × 3–4.5 μm) and the absence of pleurocystidia (<xref ref-type="bibr" rid="B55">Tekpınar and Acar 2020</xref>).</p></tp:treatment-sec><tp:treatment-sec><!--Section generated to contain objects referenced in tp:taxon-treatment.--><fig id="F3" position="float" orientation="portrait"><object-id xmlns:xlink="http://www.w3.org/1999/xlink" content-type="doi" xlink:type="simple">10.3897/mycokeys.88.79266.figure3</object-id><object-id xmlns:xlink="http://www.w3.org/1999/xlink" content-type="arpha" xlink:type="simple">591512F6-D56A-5B6C-AB60-30E7CD35C3DE</object-id><label>Figure 3.</label><caption><p>Basidiomata and microscopic characters of the four new <italic><tp:taxon-name><tp:taxon-name-part taxon-name-part-type="genus" reg="Collybiopsis">Collybiopsis</tp:taxon-name-part></tp:taxon-name></italic> species <bold>A, B</bold><italic><tp:taxon-name><tp:taxon-name-part taxon-name-part-type="genus" reg="Collybiopsis">Co.</tp:taxon-name-part><tp:taxon-name-part taxon-name-part-type="species" reg="albicantipes">albicantipes</tp:taxon-name-part></tp:taxon-name></italic> (SFC20170725–35) <bold>C, D</bold><italic><tp:taxon-name><tp:taxon-name-part taxon-name-part-type="genus" reg="Collybiopsis">Co.</tp:taxon-name-part><tp:taxon-name-part taxon-name-part-type="species" reg="clavicystidiata">clavicystidiata</tp:taxon-name-part></tp:taxon-name></italic> (SFC20180705–84) <bold>E, F</bold><italic><tp:taxon-name><tp:taxon-name-part taxon-name-part-type="genus" reg="Collybiopsis">Co.</tp:taxon-name-part><tp:taxon-name-part taxon-name-part-type="species" reg="fulva">fulva</tp:taxon-name-part></tp:taxon-name></italic> (KA15–0210) <bold>G, H</bold><italic><tp:taxon-name><tp:taxon-name-part taxon-name-part-type="genus" reg="Collybiopsis">Co.</tp:taxon-name-part><tp:taxon-name-part taxon-name-part-type="species" reg="orientisubnuda">orientisubnuda</tp:taxon-name-part></tp:taxon-name></italic> (NIBRFG0000502862). Scale bars: 1cm (A, C, E, G); 20 <italic>µm</italic> (<bold>B, D, F, H</bold>). Abbreviations: <bold>s</bold> basidiospores; <bold>b</bold> basidia; <bold>ch</bold> cheilocystidia; <bold>p</bold> pleurocystidia; <bold>ca</bold> caulocystidia.</p></caption><graphic xmlns:xlink="http://www.w3.org/1999/xlink" xlink:href="mycokeys-88-079-g003.jpg" position="float" orientation="portrait" xlink:type="simple" id="oo_666087.jpg"><uri content-type="original_file" xlink:type="simple">https://binary.pensoft.net/fig/666087</uri></graphic></fig><supplementary-material xmlns:xlink="http://www.w3.org/1999/xlink" id="S1" position="float" orientation="portrait" xlink:type="simple"><object-id content-type="doi" xlink:type="simple">10.3897/mycokeys.88.79266.suppl1</object-id><object-id content-type="arpha" xlink:type="simple">BF00CF4B-7EE3-5D1E-856D-77EAFB604105</object-id><label>Supplementary material 1</label><caption><p>Figure S1</p></caption><statement content-type="dataType"><label>Data type</label><p>Jpg file.</p></statement><statement content-type="notes"><label>Explanation note</label><p>Pileipellis elements of seven new species. <bold>A</bold><italic><tp:taxon-name><tp:taxon-name-part taxon-name-part-type="genus" reg="Collybiopsis">Collybiopsis</tp:taxon-name-part><tp:taxon-name-part taxon-name-part-type="species" reg="albicantipes">albicantipes</tp:taxon-name-part></tp:taxon-name></italic><bold>B</bold><italic><tp:taxon-name><tp:taxon-name-part taxon-name-part-type="genus" reg="Collybiopsis">Co.</tp:taxon-name-part><tp:taxon-name-part taxon-name-part-type="species" reg="clavicystidiata">clavicystidiata</tp:taxon-name-part></tp:taxon-name></italic><bold>C</bold><italic><tp:taxon-name><tp:taxon-name-part taxon-name-part-type="genus" reg="Collybiopsis">Co.</tp:taxon-name-part><tp:taxon-name-part taxon-name-part-type="species" reg="fulva">fulva</tp:taxon-name-part></tp:taxon-name></italic><bold>D</bold><italic><tp:taxon-name><tp:taxon-name-part taxon-name-part-type="genus" reg="Collybiopsis">Co.</tp:taxon-name-part><tp:taxon-name-part taxon-name-part-type="species" reg="orientisubnuda">orientisubnuda</tp:taxon-name-part></tp:taxon-name></italic><bold>E</bold><italic><tp:taxon-name><tp:taxon-name-part taxon-name-part-type="genus" reg="Collybiopsis">Collybiopsis</tp:taxon-name-part><tp:taxon-name-part taxon-name-part-type="species" reg="subumbilicata">subumbilicata</tp:taxon-name-part></tp:taxon-name></italic><bold>F</bold><italic><tp:taxon-name><tp:taxon-name-part taxon-name-part-type="genus" reg="Collybiopsis">Co.</tp:taxon-name-part><tp:taxon-name-part taxon-name-part-type="species" reg="undulata">undulata</tp:taxon-name-part></tp:taxon-name></italic><bold>G</bold><italic><tp:taxon-name><tp:taxon-name-part taxon-name-part-type="genus" reg="Collybiopsis">Co.</tp:taxon-name-part><tp:taxon-name-part taxon-name-part-type="species" reg="vellerea">vellerea</tp:taxon-name-part></tp:taxon-name></italic>. Scale bars: 10 <italic>µm</italic>.</p></statement><media xlink:href="mycokeys-88-079-s001.jpg" mimetype="image" mime-subtype="jpeg" position="float" orientation="portrait" xlink:type="simple" id="oo_666089.jpg"><uri content-type="original_file" xlink:type="simple">https://binary.pensoft.net/file/666089</uri></media><permissions><license xlink:type="simple"><license-p>This dataset is made available under the Open Database License (http://opendatacommons.org/licenses/odbl/1.0/). The Open Database License (ODbL) is a license agreement intended to allow users to freely share, modify, and use this Dataset while maintaining this same freedom for others, provided that the original source and author(s) are credited.</license-p></license></permissions><attrib specific-use="authors">Ji Seon Kim, Yoonhee Cho, Ki Hyeong Park, Ji Hyun Park, Minkyeong Kim, Chang Sun Kim, Young Woon Lim</attrib></supplementary-material></tp:treatment-sec><ref-list><ref id="B39"><mixed-citation xmlns:xlink="http://www.w3.org/1999/xlink" xlink:type="simple"><person-group><name name-style="western"><surname>Noordeloos</surname><given-names>ME</given-names></name><name name-style="western"><surname>Kuyper</surname><given-names>TW</given-names></name><name name-style="western"><surname>Vellinga</surname><given-names>E</given-names></name></person-group> (<year>1999</year>) Flora Agaricina Neerlandica Vol 4. CRC Press, Florida.</mixed-citation></ref><ref id="B55"><mixed-citation xmlns:xlink="http://www.w3.org/1999/xlink" xlink:type="simple"><person-group><name name-style="western"><surname>Tekpınar</surname><given-names>A</given-names></name><name name-style="western"><surname>Acar</surname><given-names>İ</given-names></name></person-group> (<year>2020</year>) Fungal Systematics and Evolution: FUSE 6. Sydowia: 231–356. <ext-link xlink:href="10.12905/0380.sydowia72-2020-0271" ext-link-type="doi" xlink:type="simple">https://doi.org/10.12905/0380.sydowia72-2020-0271</ext-link></mixed-citation></ref></ref-list></tp:taxon-treatment>
