# Supplementary material for: ﻿Taxonomic study of Collybiopsis (Omphalotaceae, Agaricales) in the Republic of Korea with seven new species
Source: MycoKeys. 2022 Mar 30;88:79–108. doi: 10.3897/mycokeys.88.79266 (PMC9005495; doi:10.3897/mycokeys.88.79266)
Supplement: XML Treatment for Collybiopsis subumbilicata [file mycokeys.88.79266-treatment5.xml]

<!DOCTYPE tp:taxon-treatment
  PUBLIC "-//TaxonX//DTD Taxonomic Treatment Publishing DTD v0 20100105//EN" "tax-treatment-NSO.dtd">
<tp:taxon-treatment xmlns:tp="http://www.plazi.org/taxpub"><tp:treatment-meta><kwd-group><label>Taxon classification</label><kwd>
                <named-content content-type="kingdom">Fungi</named-content>
              </kwd><kwd>
                <named-content content-type="order">Agaricales</named-content>
              </kwd><kwd>
                <named-content content-type="family">Marasmiaceae</named-content>
              </kwd></kwd-group><mixed-citation publication-type="journal"><person-group><name><surname>Kim</surname><given-names>Ji Seon</given-names></name><name><surname>Cho</surname><given-names>Yoonhee</given-names></name><name><surname>Park</surname><given-names>Ki Hyeong</given-names></name><name><surname>Park</surname><given-names>Ji Hyun</given-names></name><name><surname>Kim</surname><given-names>Minkyeong</given-names></name><name><surname>Kim</surname><given-names>Chang Sun</given-names></name><name><surname>Lim</surname><given-names>Young Woon</given-names></name></person-group><article-title>﻿Taxonomic study of <italic><tp:taxon-name><tp:taxon-name-part taxon-name-part-type="genus" reg="Collybiopsis">Collybiopsis</tp:taxon-name-part></tp:taxon-name></italic> (<tp:taxon-name><tp:taxon-name-part taxon-name-part-type="family">Omphalotaceae</tp:taxon-name-part></tp:taxon-name>, <tp:taxon-name><tp:taxon-name-part taxon-name-part-type="order">Agaricales</tp:taxon-name-part></tp:taxon-name>) in the Republic of Korea with seven new species</article-title><source>MycoKeys</source><day>30</day><month>03</month><year>2022</year><volume>88</volume><fpage>79</fpage><lpage>108</lpage><pub-id pub-id-type="doi">10.3897/mycokeys.88.79266</pub-id></mixed-citation></tp:treatment-meta><tp:nomenclature><label>﻿</label><tp:taxon-name>
              <object-id xmlns:xlink="http://www.w3.org/1999/xlink" content-type="arpha" xlink:type="simple">C6CD29F6-3A91-5D89-8AD7-CC600C55C201</object-id>
              <tp:taxon-name-part taxon-name-part-type="genus" reg="Collybiopsis">Collybiopsis</tp:taxon-name-part>
              <tp:taxon-name-part taxon-name-part-type="species" reg="subumbilicata">subumbilicata</tp:taxon-name-part>
              <object-id xmlns:xlink="http://www.w3.org/1999/xlink" content-type="mycobank" xlink:type="simple">842057</object-id>
            </tp:taxon-name><tp:taxon-authority>J.S. Kim &amp; Y.W. Lim</tp:taxon-authority><tp:taxon-status xmlns:xlink="http://www.w3.org/1999/xlink" xlink:type="simple">sp. nov.</tp:taxon-status><xref ref-type="fig" rid="F4">Fig. 4A, B</xref><xref ref-type="supplementary-material" rid="S1">, Suppl. material 1: Fig. S1E</xref></tp:nomenclature><tp:treatment-sec sec-type="etymology" id="SECID0EH4BK"><title>Etymology.</title><p>Epithet “<italic><tp:taxon-name><tp:taxon-name-part taxon-name-part-type="genus" reg="Collybiopsis"/><tp:taxon-name-part taxon-name-part-type="species" reg="subumbilicata">subumbilicata</tp:taxon-name-part></tp:taxon-name></italic>” referring to having a small depressed center in pileus.</p></tp:treatment-sec><tp:treatment-sec sec-type="Holotype" id="SECID0EX4BK"><title>Holotype.</title><p>The Republic of Korea, Seoul, Gwanak-gu, Mt. Gwanak, <named-content xmlns:xlink="http://www.w3.org/1999/xlink" content-type="dwc:verbatimCoordinates" xlink:type="simple"><named-content content-type="geo-json" specific-use="{&#34;type&#34;:&#34;Point&#34;,&#34;coordinates&#34;:[128.316667,37.210833]}" id="NCID0EA5BK" xlink:type="simple">37°12'39"N, 128°19"E</named-content></named-content>, alt. 877 m, 01 July 2014, Young Woon Lim, SFC20140701–03 (GenBank accession no. <abbrev xmlns:xlink="http://www.w3.org/1999/xlink" xlink:title="internal transcribed spacer" id="ABBRID0EF5BK" xlink:type="simple">ITS</abbrev>: <ext-link xmlns:xlink="http://www.w3.org/1999/xlink" ext-link-type="gen" xlink:href="OL467232" xlink:type="simple">OL467232</ext-link>; <abbrev xmlns:xlink="http://www.w3.org/1999/xlink" xlink:title="nuclear large subunit ribosomal RNA" id="ABBRID0EO5BK" xlink:type="simple">nrLSU</abbrev>: <ext-link xmlns:xlink="http://www.w3.org/1999/xlink" ext-link-type="gen" xlink:href="OL462787" xlink:type="simple">OL462787</ext-link>).</p></tp:treatment-sec><tp:treatment-sec sec-type="diagnosis" id="SECID0EX5BK"><title>Diagnosis.</title><p>The distinctive features include a brownish, 10–35 mm pileus, white colored lamellae, a brownish, 25–60 × 1‒3 mm stipe covered with pubescence, ellipsoid to oblong basidiospores, narrowly clavate and cylindrical, 17–24.3 × 3.5–5.1 μm basidia, and cylindrical, flexuose, sometimes curved, 12.6–38.2 × 2.4–6.6 μm caulocystidia.</p></tp:treatment-sec><tp:treatment-sec sec-type="description" id="SECID0E35BK"><title>Description.</title><p>Pileus: 10–35 mm, plano-convex to plano-concave, subumbilicate, becoming undulate and uplifted in age; Surface smooth, greyish orange (5B3) to brown (6E5). Lamellae: subdistant, L = 22–38, l = 3–7, free to adnexed, white. Stipe: 25–60 × 1‒3 mm, cylindrical, tomentose, hollow, light brown (7D4) to dark brown (9F8), becoming paler to the apex, covered with pubescence. Basidiospores: 5.5‒7.5 × 2.5‒3.6 μm (average 6.47 × 3.0 μm), <italic>Q</italic> = 1.8–2.2 (mean = 2), oblong to fusiform, smooth, hyaline, non-dextrinoid, with drops. Basidia: (15.6) 17–24.3 (27.6) × 3.5–5.1 (5.9) μm, 4-spored, narrowly clavate, cylindrical. Cheilocystidia: 17.6–38.4 × 5–7.8 μm, various in shape, lobed. Pleurocystidia: 20.3‒30.7 × 6.8‒9.5 μm, clavate, fusiform, slightly sphaeropedunculate. Trama hyphae: cylindrical, subinflated, branched, smooth, non-dextrinoid, 1.5‒8 μm wide. Pileipellis: a cutis made up of cylindrical, often incrusted, with heavy annular ornamentation, 5.0‒15 μm wide hyphae; terminal elements adpressed to suberect, fusoid, clavate, 6.0‒16 μm wide. Stipitipellis: a cutis of cylindrical, smooth, thin-walled, 2.0‒6.0 μm wide hyphae. Caulocystidia: 12.6–38.2 × 2.4–6.6 μm, cylindrical, flexuose, sometimes irregular or curved. Clamp connections: present in all tissues.</p></tp:treatment-sec><tp:treatment-sec sec-type="material" id="SECID0EE6BK"><title>Other specimens examined.</title><p>The Republic of Korea, Gangwon-do: Goseong-gun, Hwajinpo, Hwajinpo Condominium, <named-content xmlns:xlink="http://www.w3.org/1999/xlink" content-type="dwc:verbatimCoordinates" xlink:type="simple"><named-content content-type="geo-json" specific-use="{&#34;type&#34;:&#34;Point&#34;,&#34;coordinates&#34;:[128.441667,38.473333]}" id="NCID0EN6BK" xlink:type="simple">38°28'24"N, 128°26'30"E</named-content></named-content>, alt. 7 m, 2 August 2012, Young Woon Lim, SFC20120802–03. The Republic of Korea, Gyeongsangbuk-do: Ulleung-gun, Ulleung island, <named-content xmlns:xlink="http://www.w3.org/1999/xlink" content-type="dwc:verbatimCoordinates" xlink:type="simple"><named-content content-type="geo-json" specific-use="{&#34;type&#34;:&#34;Point&#34;,&#34;coordinates&#34;:[130.862222,37.510556]}" id="NCID0EV6BK" xlink:type="simple">37°30'38"N, 130°51'44"E</named-content></named-content>, alt. 429 m, 22 August 2017, Jae Young Park, Nam Kyu Kim, SFC20170822–14.</p></tp:treatment-sec><tp:treatment-sec sec-type="Habit and habitat" id="SECID0E16BK"><title>Habit and habitat.</title><p>Scattered to gregarious on the ground covered with dead leaves in temperate mixed forests, from summer to autumn.</p></tp:treatment-sec><tp:treatment-sec sec-type="distribution" id="SECID0E66BK"><title>Distribution.</title><p>The Republic of Korea.</p></tp:treatment-sec><tp:treatment-sec sec-type="remarks" id="SECID0EEACK"><title>Remark.</title><p><italic><tp:taxon-name><tp:taxon-name-part taxon-name-part-type="genus" reg="Collybiopsis">Collybiopsis</tp:taxon-name-part><tp:taxon-name-part taxon-name-part-type="species" reg="subumbilicata">subumbilicata</tp:taxon-name-part></tp:taxon-name></italic> appears similar to <italic><tp:taxon-name><tp:taxon-name-part taxon-name-part-type="genus" reg="Collybiopsis">Co.</tp:taxon-name-part><tp:taxon-name-part taxon-name-part-type="species" reg="villosipes">villosipes</tp:taxon-name-part></tp:taxon-name></italic> (Cleland) R.H. Petersen. <italic><tp:taxon-name><tp:taxon-name-part taxon-name-part-type="genus" reg="Collybiopsis">Collybiopsis</tp:taxon-name-part><tp:taxon-name-part taxon-name-part-type="species" reg="villosipes">villosipes</tp:taxon-name-part></tp:taxon-name></italic> is distinguished from <italic><tp:taxon-name><tp:taxon-name-part taxon-name-part-type="genus" reg="Collybiopsis">Co.</tp:taxon-name-part><tp:taxon-name-part taxon-name-part-type="species" reg="subumbilicata">subumbilicata</tp:taxon-name-part></tp:taxon-name></italic> by fewer and brownish lamellae (also lamellulae), a noninsititious, light-colored stipe, larger basidiospores (6.5‒10.5 × 3.5‒4.5 μm) and basidia (25‒34 × 6.5‒7.5 μm) (<xref ref-type="bibr" rid="B9">Desjardin et al. 1997</xref>). Furthermore, <italic><tp:taxon-name><tp:taxon-name-part taxon-name-part-type="genus" reg="Collybiopsis">Co.</tp:taxon-name-part><tp:taxon-name-part taxon-name-part-type="species" reg="subumbilicata">subumbilicata</tp:taxon-name-part></tp:taxon-name></italic> is phylogenetically close to <italic><tp:taxon-name><tp:taxon-name-part taxon-name-part-type="genus" reg="Collybiopsis">Co.</tp:taxon-name-part><tp:taxon-name-part taxon-name-part-type="species" reg="biformis">biformis</tp:taxon-name-part></tp:taxon-name></italic> and <italic><tp:taxon-name><tp:taxon-name-part taxon-name-part-type="genus" reg="Collybiopsis">Co.</tp:taxon-name-part><tp:taxon-name-part taxon-name-part-type="species" reg="disjuncta">disjuncta</tp:taxon-name-part></tp:taxon-name></italic> (R.H. Petersen &amp; K.W. Hughes) R.H. Petersen &amp; K.W. Hughes. <italic><tp:taxon-name><tp:taxon-name-part taxon-name-part-type="genus" reg="Collybiopsis">Collybiopsis</tp:taxon-name-part><tp:taxon-name-part taxon-name-part-type="species" reg="biformis">biformis</tp:taxon-name-part></tp:taxon-name></italic> is morphologically similar to <italic><tp:taxon-name><tp:taxon-name-part taxon-name-part-type="genus" reg="Collybiopsis">Co.</tp:taxon-name-part><tp:taxon-name-part taxon-name-part-type="species" reg="subumbilicata">subumbilicata</tp:taxon-name-part></tp:taxon-name></italic> but can be distinguished by elongated basidiospores (6.4‒9.2 × 2.4‒4.8 μm), thicker basidia (6‒7 μm thick) and cheilocystidia (6‒12 μm thick) (<xref ref-type="bibr" rid="B35">Morgan 1905</xref>; <xref ref-type="bibr" rid="B27">Mata 2002</xref>). <italic><tp:taxon-name><tp:taxon-name-part taxon-name-part-type="genus" reg="Collybiopsis">Collybiopsis</tp:taxon-name-part><tp:taxon-name-part taxon-name-part-type="species" reg="disjuncta">disjuncta</tp:taxon-name-part></tp:taxon-name></italic> can be distinguished from <italic><tp:taxon-name><tp:taxon-name-part taxon-name-part-type="genus" reg="Collybiopsis">Co.</tp:taxon-name-part><tp:taxon-name-part taxon-name-part-type="species" reg="subumbilicata">subumbilicata</tp:taxon-name-part></tp:taxon-name></italic> by a smaller pileus (7–12 mm) with olivaceous tint, pinkish lamellae, slender stipe (0.5–1 mm thick), bigger basidiospores (6–7.5 × 3–3.5 μm), bigger basidia (22–34 × 5–7 μm), and a seldom incrusted pileipellis (<xref ref-type="bibr" rid="B42">Petersen and Hughes 2014</xref>).</p></tp:treatment-sec><tp:treatment-sec><!--Section generated to contain objects referenced in tp:taxon-treatment.--><fig id="F4" position="float" orientation="portrait"><object-id xmlns:xlink="http://www.w3.org/1999/xlink" content-type="doi" xlink:type="simple">10.3897/mycokeys.88.79266.figure4</object-id><object-id xmlns:xlink="http://www.w3.org/1999/xlink" content-type="arpha" xlink:type="simple">27986A1A-E452-596B-BB29-048C2133A986</object-id><label>Figure 4.</label><caption><p>Basidiomata and microscopic characters of the three new <italic><tp:taxon-name><tp:taxon-name-part taxon-name-part-type="genus" reg="Collybiopsis">Collybiopsis</tp:taxon-name-part></tp:taxon-name></italic> species <bold>A, B</bold><italic><tp:taxon-name><tp:taxon-name-part taxon-name-part-type="genus" reg="Collybiopsis">Co.</tp:taxon-name-part><tp:taxon-name-part taxon-name-part-type="species" reg="subumbilicata">subumbilicata</tp:taxon-name-part></tp:taxon-name></italic> (SFC20120802–03) <bold>C, D</bold><italic><tp:taxon-name><tp:taxon-name-part taxon-name-part-type="genus" reg="Collybiopsis">Co.</tp:taxon-name-part><tp:taxon-name-part taxon-name-part-type="species" reg="undulata">undulata</tp:taxon-name-part></tp:taxon-name></italic> (SFC20150813–04) <bold>E, F</bold><italic><tp:taxon-name><tp:taxon-name-part taxon-name-part-type="genus" reg="Collybiopsis">Co.</tp:taxon-name-part><tp:taxon-name-part taxon-name-part-type="species" reg="vellerea">vellerea</tp:taxon-name-part></tp:taxon-name></italic> (SFC20140821–29). Scale bars: 1cm (<bold>A, C, E</bold>); 20 <italic>µm</italic> (<bold>B, D, F</bold>). Abbreviations: <bold>s</bold> basidiospores; <bold>b</bold> basidia; <bold>ch</bold> cheilocystidia; <bold>p</bold> pleurocystidia; <bold>ca</bold> caulocystidia.</p></caption><graphic xmlns:xlink="http://www.w3.org/1999/xlink" xlink:href="mycokeys-88-079-g004.jpg" position="float" orientation="portrait" xlink:type="simple" id="oo_666088.jpg"><uri content-type="original_file" xlink:type="simple">https://binary.pensoft.net/fig/666088</uri></graphic></fig><supplementary-material xmlns:xlink="http://www.w3.org/1999/xlink" id="S1" position="float" orientation="portrait" xlink:type="simple"><object-id content-type="doi" xlink:type="simple">10.3897/mycokeys.88.79266.suppl1</object-id><object-id content-type="arpha" xlink:type="simple">BF00CF4B-7EE3-5D1E-856D-77EAFB604105</object-id><label>Supplementary material 1</label><caption><p>Figure S1</p></caption><statement content-type="dataType"><label>Data type</label><p>Jpg file.</p></statement><statement content-type="notes"><label>Explanation note</label><p>Pileipellis elements of seven new species. <bold>A</bold><italic><tp:taxon-name><tp:taxon-name-part taxon-name-part-type="genus" reg="Collybiopsis">Collybiopsis</tp:taxon-name-part><tp:taxon-name-part taxon-name-part-type="species" reg="albicantipes">albicantipes</tp:taxon-name-part></tp:taxon-name></italic><bold>B</bold><italic><tp:taxon-name><tp:taxon-name-part taxon-name-part-type="genus" reg="Collybiopsis">Co.</tp:taxon-name-part><tp:taxon-name-part taxon-name-part-type="species" reg="clavicystidiata">clavicystidiata</tp:taxon-name-part></tp:taxon-name></italic><bold>C</bold><italic><tp:taxon-name><tp:taxon-name-part taxon-name-part-type="genus" reg="Collybiopsis">Co.</tp:taxon-name-part><tp:taxon-name-part taxon-name-part-type="species" reg="fulva">fulva</tp:taxon-name-part></tp:taxon-name></italic><bold>D</bold><italic><tp:taxon-name><tp:taxon-name-part taxon-name-part-type="genus" reg="Collybiopsis">Co.</tp:taxon-name-part><tp:taxon-name-part taxon-name-part-type="species" reg="orientisubnuda">orientisubnuda</tp:taxon-name-part></tp:taxon-name></italic><bold>E</bold><italic><tp:taxon-name><tp:taxon-name-part taxon-name-part-type="genus" reg="Collybiopsis">Collybiopsis</tp:taxon-name-part><tp:taxon-name-part taxon-name-part-type="species" reg="subumbilicata">subumbilicata</tp:taxon-name-part></tp:taxon-name></italic><bold>F</bold><italic><tp:taxon-name><tp:taxon-name-part taxon-name-part-type="genus" reg="Collybiopsis">Co.</tp:taxon-name-part><tp:taxon-name-part taxon-name-part-type="species" reg="undulata">undulata</tp:taxon-name-part></tp:taxon-name></italic><bold>G</bold><italic><tp:taxon-name><tp:taxon-name-part taxon-name-part-type="genus" reg="Collybiopsis">Co.</tp:taxon-name-part><tp:taxon-name-part taxon-name-part-type="species" reg="vellerea">vellerea</tp:taxon-name-part></tp:taxon-name></italic>. Scale bars: 10 <italic>µm</italic>.</p></statement><media xlink:href="mycokeys-88-079-s001.jpg" mimetype="image" mime-subtype="jpeg" position="float" orientation="portrait" xlink:type="simple" id="oo_666089.jpg"><uri content-type="original_file" xlink:type="simple">https://binary.pensoft.net/file/666089</uri></media><permissions><license xlink:type="simple"><license-p>This dataset is made available under the Open Database License (http://opendatacommons.org/licenses/odbl/1.0/). The Open Database License (ODbL) is a license agreement intended to allow users to freely share, modify, and use this Dataset while maintaining this same freedom for others, provided that the original source and author(s) are credited.</license-p></license></permissions><attrib specific-use="authors">Ji Seon Kim, Yoonhee Cho, Ki Hyeong Park, Ji Hyun Park, Minkyeong Kim, Chang Sun Kim, Young Woon Lim</attrib></supplementary-material></tp:treatment-sec><ref-list><ref id="B9"><mixed-citation xmlns:xlink="http://www.w3.org/1999/xlink" xlink:type="simple"><person-group><name name-style="western"><surname>Desjardin</surname><given-names>DE</given-names></name><name name-style="western"><surname>Halling</surname><given-names>RE</given-names></name><name name-style="western"><surname>Perry</surname><given-names>BA</given-names></name></person-group> (<year>1997</year>) <article-title><italic><tp:taxon-name><tp:taxon-name-part taxon-name-part-type="genus">Gymnopus</tp:taxon-name-part><tp:taxon-name-part taxon-name-part-type="species">villosipes</tp:taxon-name-part></tp:taxon-name></italic>-a common collybioid agaric from California.</article-title><source>Mycotaxon</source><volume>64</volume>: <fpage>141</fpage>–<lpage>148</lpage>.</mixed-citation></ref><ref id="B35"><mixed-citation xmlns:xlink="http://www.w3.org/1999/xlink" xlink:type="simple"><person-group><name name-style="western"><surname>Morgan</surname><given-names>AP</given-names></name></person-group> (<year>1905</year>) <article-title>North American species of <tp:taxon-name><tp:taxon-name-part taxon-name-part-type="genus">Marasmius</tp:taxon-name-part></tp:taxon-name>.</article-title><source>Journal of Mycology</source><volume>11</volume>(<issue>5</issue>): <fpage>201</fpage>–<lpage>212</lpage>. <ext-link xlink:href="10.2307/3752425" ext-link-type="doi" xlink:type="simple">https://doi.org/10.2307/3752425</ext-link></mixed-citation></ref><ref id="B27"><mixed-citation xmlns:xlink="http://www.w3.org/1999/xlink" xlink:type="simple"><person-group><name name-style="western"><surname>Mata</surname><given-names>JL</given-names></name></person-group> (<year>2002</year>) Taxonomy and systematics of <italic><tp:taxon-name><tp:taxon-name-part taxon-name-part-type="genus">Lentinula</tp:taxon-name-part></tp:taxon-name></italic>, <italic><tp:taxon-name><tp:taxon-name-part taxon-name-part-type="genus">Gymnopus</tp:taxon-name-part></tp:taxon-name></italic> and <italic><tp:taxon-name><tp:taxon-name-part taxon-name-part-type="genus">Rhodocollybia</tp:taxon-name-part></tp:taxon-name></italic> (<tp:taxon-name><tp:taxon-name-part taxon-name-part-type="order">Agaricales</tp:taxon-name-part></tp:taxon-name>, <tp:taxon-name><tp:taxon-name-part taxon-name-part-type="kingdom">Fungi</tp:taxon-name-part></tp:taxon-name>) with emphasis on oak forests of southern Costa Rica. PhD Thesis, University of Tennessee, Knoxville.</mixed-citation></ref><ref id="B42"><mixed-citation xmlns:xlink="http://www.w3.org/1999/xlink" xlink:type="simple"><person-group><name name-style="western"><surname>Petersen</surname><given-names>R</given-names></name><name name-style="western"><surname>Hughes</surname><given-names>K</given-names></name></person-group> (<year>2014</year>) <article-title>New North American species of <italic><tp:taxon-name><tp:taxon-name-part taxon-name-part-type="genus">Gymnopus</tp:taxon-name-part></tp:taxon-name></italic>.</article-title><source>North American <tp:taxon-name><tp:taxon-name-part taxon-name-part-type="kingdom">Fungi</tp:taxon-name-part></tp:taxon-name></source><volume>9</volume>(<issue>0</issue>): <fpage>1</fpage>–<lpage>22</lpage>. <ext-link xlink:href="10.2509/naf2014.009.003" ext-link-type="doi" xlink:type="simple">https://doi.org/10.2509/naf2014.009.003</ext-link></mixed-citation></ref></ref-list></tp:taxon-treatment>
