# Supplementary material for: ﻿Taxonomic study of Collybiopsis (Omphalotaceae, Agaricales) in the Republic of Korea with seven new species
Source: MycoKeys. 2022 Mar 30;88:79–108. doi: 10.3897/mycokeys.88.79266 (PMC9005495; doi:10.3897/mycokeys.88.79266)
Supplement: XML Treatment for Collybiopsis undulata [file mycokeys.88.79266-treatment6.xml]

<!DOCTYPE tp:taxon-treatment
  PUBLIC "-//TaxonX//DTD Taxonomic Treatment Publishing DTD v0 20100105//EN" "tax-treatment-NSO.dtd">
<tp:taxon-treatment xmlns:tp="http://www.plazi.org/taxpub"><tp:treatment-meta><kwd-group><label>Taxon classification</label><kwd>
                <named-content content-type="kingdom">Fungi</named-content>
              </kwd><kwd>
                <named-content content-type="order">Agaricales</named-content>
              </kwd><kwd>
                <named-content content-type="family">Marasmiaceae</named-content>
              </kwd></kwd-group><mixed-citation publication-type="journal"><person-group><name><surname>Kim</surname><given-names>Ji Seon</given-names></name><name><surname>Cho</surname><given-names>Yoonhee</given-names></name><name><surname>Park</surname><given-names>Ki Hyeong</given-names></name><name><surname>Park</surname><given-names>Ji Hyun</given-names></name><name><surname>Kim</surname><given-names>Minkyeong</given-names></name><name><surname>Kim</surname><given-names>Chang Sun</given-names></name><name><surname>Lim</surname><given-names>Young Woon</given-names></name></person-group><article-title>﻿Taxonomic study of <italic><tp:taxon-name><tp:taxon-name-part taxon-name-part-type="genus" reg="Collybiopsis">Collybiopsis</tp:taxon-name-part></tp:taxon-name></italic> (<tp:taxon-name><tp:taxon-name-part taxon-name-part-type="family">Omphalotaceae</tp:taxon-name-part></tp:taxon-name>, <tp:taxon-name><tp:taxon-name-part taxon-name-part-type="order">Agaricales</tp:taxon-name-part></tp:taxon-name>) in the Republic of Korea with seven new species</article-title><source>MycoKeys</source><day>30</day><month>03</month><year>2022</year><volume>88</volume><fpage>79</fpage><lpage>108</lpage><pub-id pub-id-type="doi">10.3897/mycokeys.88.79266</pub-id></mixed-citation></tp:treatment-meta><tp:nomenclature><label>﻿</label><tp:taxon-name>
              <object-id xmlns:xlink="http://www.w3.org/1999/xlink" content-type="arpha" xlink:type="simple">9E693781-2EDA-5E37-B6BE-5FB8E72109E1</object-id>
              <tp:taxon-name-part taxon-name-part-type="genus" reg="Collybiopsis">Collybiopsis</tp:taxon-name-part>
              <tp:taxon-name-part taxon-name-part-type="species" reg="undulata">undulata</tp:taxon-name-part>
              <object-id xmlns:xlink="http://www.w3.org/1999/xlink" content-type="mycobank" xlink:type="simple">842058</object-id>
            </tp:taxon-name><tp:taxon-authority>J.S. Kim &amp; Y.W. Lim</tp:taxon-authority><tp:taxon-status xmlns:xlink="http://www.w3.org/1999/xlink" xlink:type="simple">sp. nov.</tp:taxon-status><xref ref-type="fig" rid="F4">Fig. 4C–D</xref><xref ref-type="supplementary-material" rid="S1">, Suppl. material 1: Fig. S1F</xref></tp:nomenclature><tp:treatment-sec sec-type="etymology" id="SECID0EJGCK"><title>Etymology.</title><p>Epithet “<italic><tp:taxon-name><tp:taxon-name-part taxon-name-part-type="genus" reg="Collybiopsis"/><tp:taxon-name-part taxon-name-part-type="species" reg="undulata">undulata</tp:taxon-name-part></tp:taxon-name></italic>” referring to having an undulate margin of pileus.</p></tp:treatment-sec><tp:treatment-sec sec-type="Holotype" id="SECID0EZGCK"><title>Holotype.</title><p>The Republic of Korea, Chungcheongnam-do, Boryeong-si, recreation forest of Mt Sungju, <named-content xmlns:xlink="http://www.w3.org/1999/xlink" content-type="dwc:verbatimCoordinates" xlink:type="simple"><named-content content-type="geo-json" specific-use="{&#34;type&#34;:&#34;Point&#34;,&#34;coordinates&#34;:[126.663889,36.334444]}" id="NCID0ECHCK" xlink:type="simple">36°20'4"N, 126°39'50"E</named-content></named-content>, alt. 241 m, 21 August 2012, Jae Young Park, SFC20120821–04 (GenBank accession no. <abbrev xmlns:xlink="http://www.w3.org/1999/xlink" xlink:title="internal transcribed spacer" id="ABBRID0EHHCK" xlink:type="simple">ITS</abbrev>: <ext-link xmlns:xlink="http://www.w3.org/1999/xlink" ext-link-type="gen" xlink:href="OL467239" xlink:type="simple">OL467239</ext-link>; <abbrev xmlns:xlink="http://www.w3.org/1999/xlink" xlink:title="nuclear large subunit ribosomal RNA" id="ABBRID0EQHCK" xlink:type="simple">nrLSU</abbrev>: <ext-link xmlns:xlink="http://www.w3.org/1999/xlink" ext-link-type="gen" xlink:href="OL462813" xlink:type="simple">OL462813</ext-link>).</p></tp:treatment-sec><tp:treatment-sec sec-type="diagnosis" id="SECID0EZHCK"><title>Diagnosis.</title><p>It is characterized by having 10‒23 mm sized pileus that is particularly brown in the middle with a wavy margin, subdistant and creamy lamellae, a dark brown, 35–55 × 0.8‒2 mm stipe that becomes lighter to the apex, subcylindrical, broadly clavate or irregular, sometimes lobed, 16.7–28 × 4.8–8 μm cheilocystidia, and 27–60 × 3.5–6 μm sized caulocysitida which has a morphology similar to cheilocystidia and sometimes grows in bundles.</p></tp:treatment-sec><tp:treatment-sec sec-type="description" id="SECID0E5HCK"><title>Description.</title><p>Pileus: 10‒23 mm, convex to concave, margin becoming undulate with age; Surface smooth, hygrophanous, brown (7D2 to 7E6) in the center, becoming paler to the margin (5A2–5B3 to 7B2). Lamellae: subdistant, L = 15–30, l = 3–9, adnexed, cream. Stipe: 35–55 × 0.8‒2 mm, cylindrical, tomentose, dark brown (7F5 to 8F8), gradually becoming paler to apex (7B2 to 7C2). Basidiospores: 5.6–9.5 × 2–3.4 μm (average 7.3 × 2.8 μm), Q = 2–3.1 (mean = 2.58), cylindrical, smooth, hyaline, non-dextrinoid, with drops. Basidia: 15–22.3 × 3.6–6.8 μm, 4-spored, cylindrical, narrowly clavate to utriform, often curved. Cheilocystidia: 16.7–28 × 4.8–8 μm, subcylindrical, broadly clavate or irregular, sometimes lobed. Pleurocystidia: absent. Trama hyphae: cylindrical, sometimes subinflated, smooth, branched, non-dextrinoid, 2–8 μm wide. Pileipellis: a cutis made up of cylindrical, often incrusted, slightly brownish, with heavy annular ornamentation, 2.4–7 μm wide hyphae; terminal elements adpressed to suberect, cylindrical to clavate, 3–6 μm wide. Stipitipellis: a cutis of cylindrical, smooth, 2.0‒3.5 μm wide hyphae. Caulocystidia: 27–60 × 3.5–6 μm, irregularly cylindrical, narrowly utriform, seldom apically lobed, sometimes gathered in a bunch. Clamp connections: present in all tissues.</p></tp:treatment-sec><tp:treatment-sec sec-type="material" id="SECID0EDICK"><title>Other specimens examined.</title><p>The Republic of Korea, Gyeonggi-do: Goyang-si, Deogyang-gu, Seooreung, <named-content xmlns:xlink="http://www.w3.org/1999/xlink" content-type="dwc:verbatimCoordinates" xlink:type="simple"><named-content content-type="geo-json" specific-use="{&#34;type&#34;:&#34;Point&#34;,&#34;coordinates&#34;:[126.901111,37.623889]}" id="NCID0EMICK" xlink:type="simple">37°37'26"N, 126°54'4"E</named-content></named-content>, alt. 35 m, 13 August 2015, Jae Young Park, SFC20150813–04. The Republic of Korea, Gyeongsangbuk-do, Sangju-si, Mt Noheum, <named-content xmlns:xlink="http://www.w3.org/1999/xlink" content-type="dwc:verbatimCoordinates" xlink:type="simple"><named-content content-type="geo-json" specific-use="{&#34;type&#34;:&#34;Point&#34;,&#34;coordinates&#34;:[128.096667,36.438889]}" id="NCID0EUICK" xlink:type="simple">36°26'20"N, 128°5'48"E</named-content></named-content>, alt. 695 m, 8 August 2013, Jae Young Park, SFC20130808–08.</p></tp:treatment-sec><tp:treatment-sec sec-type="Habit and habitat" id="SECID0EZICK"><title>Habit and habitat.</title><p>Scattered to gregarious on leaf litter in mixed forest dominated with broadleaf trees, in summer.</p></tp:treatment-sec><tp:treatment-sec sec-type="distribution" id="SECID0E5ICK"><title>Distribution.</title><p>The Republic of Korea.</p></tp:treatment-sec><tp:treatment-sec sec-type="remarks" id="SECID0EDJCK"><title>Remark.</title><p><italic><tp:taxon-name><tp:taxon-name-part taxon-name-part-type="genus" reg="Collybiopsis">Collybiopsis</tp:taxon-name-part><tp:taxon-name-part taxon-name-part-type="species" reg="undulata">undulata</tp:taxon-name-part></tp:taxon-name></italic> is morphologically similar to <italic><tp:taxon-name><tp:taxon-name-part taxon-name-part-type="genus" reg="Collybiopsis">Co.</tp:taxon-name-part><tp:taxon-name-part taxon-name-part-type="species" reg="subpruinosa">subpruinosa</tp:taxon-name-part></tp:taxon-name></italic> (Murrill) R.H. Petersen. <italic><tp:taxon-name><tp:taxon-name-part taxon-name-part-type="genus" reg="Collybiopsis">Collybiopsis</tp:taxon-name-part><tp:taxon-name-part taxon-name-part-type="species" reg="subpruinosa">subpruinosa</tp:taxon-name-part></tp:taxon-name></italic> has differences in having small central papilla on pileus, fewer lamellulae (3–4 series), vivid colored lamellae, thicker basidiospores (4.5–5.2 μm wide), larger basidia (30–36 × 7.5–8.5 μm) and cheilocystidia (25–80 × 5–16 μm), thick-walled trama hyphae (0.5–1 μm), caulocystidia with a wider size range, and a habit of growing solitary on rotten twigs or logs (<xref ref-type="bibr" rid="B10">Desjardin et al. 1999</xref>). <italic><tp:taxon-name><tp:taxon-name-part taxon-name-part-type="genus" reg="Collybiopsis">Collybiopsis</tp:taxon-name-part><tp:taxon-name-part taxon-name-part-type="species" reg="undulata">undulata</tp:taxon-name-part></tp:taxon-name></italic> is phylogenetically close to <italic><tp:taxon-name><tp:taxon-name-part taxon-name-part-type="genus" reg="Collybiopsis">Co.</tp:taxon-name-part><tp:taxon-name-part taxon-name-part-type="species" reg="villosipes">villosipes</tp:taxon-name-part></tp:taxon-name></italic> but <italic><tp:taxon-name><tp:taxon-name-part taxon-name-part-type="genus" reg="Collybiopsis">Co.</tp:taxon-name-part><tp:taxon-name-part taxon-name-part-type="species" reg="villosipes">villosipes</tp:taxon-name-part></tp:taxon-name></italic> can be differentiated by having fewer lamelluale (2–3 series), vivid colored lamellae, thicker stipe (1.5–4.0 mm), slightly thicker basidiospores (3.5–4.5 μm wide), and basidia (25–34 × 6.5–7.5 μm) (<xref ref-type="bibr" rid="B9">Desjardin et al. 1997</xref>).</p></tp:treatment-sec><tp:treatment-sec><!--Section generated to contain objects referenced in tp:taxon-treatment.--><fig id="F4" position="float" orientation="portrait"><object-id xmlns:xlink="http://www.w3.org/1999/xlink" content-type="doi" xlink:type="simple">10.3897/mycokeys.88.79266.figure4</object-id><object-id xmlns:xlink="http://www.w3.org/1999/xlink" content-type="arpha" xlink:type="simple">27986A1A-E452-596B-BB29-048C2133A986</object-id><label>Figure 4.</label><caption><p>Basidiomata and microscopic characters of the three new <italic><tp:taxon-name><tp:taxon-name-part taxon-name-part-type="genus" reg="Collybiopsis">Collybiopsis</tp:taxon-name-part></tp:taxon-name></italic> species <bold>A, B</bold><italic><tp:taxon-name><tp:taxon-name-part taxon-name-part-type="genus" reg="Collybiopsis">Co.</tp:taxon-name-part><tp:taxon-name-part taxon-name-part-type="species" reg="subumbilicata">subumbilicata</tp:taxon-name-part></tp:taxon-name></italic> (SFC20120802–03) <bold>C, D</bold><italic><tp:taxon-name><tp:taxon-name-part taxon-name-part-type="genus" reg="Collybiopsis">Co.</tp:taxon-name-part><tp:taxon-name-part taxon-name-part-type="species" reg="undulata">undulata</tp:taxon-name-part></tp:taxon-name></italic> (SFC20150813–04) <bold>E, F</bold><italic><tp:taxon-name><tp:taxon-name-part taxon-name-part-type="genus" reg="Collybiopsis">Co.</tp:taxon-name-part><tp:taxon-name-part taxon-name-part-type="species" reg="vellerea">vellerea</tp:taxon-name-part></tp:taxon-name></italic> (SFC20140821–29). Scale bars: 1cm (<bold>A, C, E</bold>); 20 <italic>µm</italic> (<bold>B, D, F</bold>). Abbreviations: <bold>s</bold> basidiospores; <bold>b</bold> basidia; <bold>ch</bold> cheilocystidia; <bold>p</bold> pleurocystidia; <bold>ca</bold> caulocystidia.</p></caption><graphic xmlns:xlink="http://www.w3.org/1999/xlink" xlink:href="mycokeys-88-079-g004.jpg" position="float" orientation="portrait" xlink:type="simple" id="oo_666088.jpg"><uri content-type="original_file" xlink:type="simple">https://binary.pensoft.net/fig/666088</uri></graphic></fig><supplementary-material xmlns:xlink="http://www.w3.org/1999/xlink" id="S1" position="float" orientation="portrait" xlink:type="simple"><object-id content-type="doi" xlink:type="simple">10.3897/mycokeys.88.79266.suppl1</object-id><object-id content-type="arpha" xlink:type="simple">BF00CF4B-7EE3-5D1E-856D-77EAFB604105</object-id><label>Supplementary material 1</label><caption><p>Figure S1</p></caption><statement content-type="dataType"><label>Data type</label><p>Jpg file.</p></statement><statement content-type="notes"><label>Explanation note</label><p>Pileipellis elements of seven new species. <bold>A</bold><italic><tp:taxon-name><tp:taxon-name-part taxon-name-part-type="genus" reg="Collybiopsis">Collybiopsis</tp:taxon-name-part><tp:taxon-name-part taxon-name-part-type="species" reg="albicantipes">albicantipes</tp:taxon-name-part></tp:taxon-name></italic><bold>B</bold><italic><tp:taxon-name><tp:taxon-name-part taxon-name-part-type="genus" reg="Collybiopsis">Co.</tp:taxon-name-part><tp:taxon-name-part taxon-name-part-type="species" reg="clavicystidiata">clavicystidiata</tp:taxon-name-part></tp:taxon-name></italic><bold>C</bold><italic><tp:taxon-name><tp:taxon-name-part taxon-name-part-type="genus" reg="Collybiopsis">Co.</tp:taxon-name-part><tp:taxon-name-part taxon-name-part-type="species" reg="fulva">fulva</tp:taxon-name-part></tp:taxon-name></italic><bold>D</bold><italic><tp:taxon-name><tp:taxon-name-part taxon-name-part-type="genus" reg="Collybiopsis">Co.</tp:taxon-name-part><tp:taxon-name-part taxon-name-part-type="species" reg="orientisubnuda">orientisubnuda</tp:taxon-name-part></tp:taxon-name></italic><bold>E</bold><italic><tp:taxon-name><tp:taxon-name-part taxon-name-part-type="genus" reg="Collybiopsis">Collybiopsis</tp:taxon-name-part><tp:taxon-name-part taxon-name-part-type="species" reg="subumbilicata">subumbilicata</tp:taxon-name-part></tp:taxon-name></italic><bold>F</bold><italic><tp:taxon-name><tp:taxon-name-part taxon-name-part-type="genus" reg="Collybiopsis">Co.</tp:taxon-name-part><tp:taxon-name-part taxon-name-part-type="species" reg="undulata">undulata</tp:taxon-name-part></tp:taxon-name></italic><bold>G</bold><italic><tp:taxon-name><tp:taxon-name-part taxon-name-part-type="genus" reg="Collybiopsis">Co.</tp:taxon-name-part><tp:taxon-name-part taxon-name-part-type="species" reg="vellerea">vellerea</tp:taxon-name-part></tp:taxon-name></italic>. Scale bars: 10 <italic>µm</italic>.</p></statement><media xlink:href="mycokeys-88-079-s001.jpg" mimetype="image" mime-subtype="jpeg" position="float" orientation="portrait" xlink:type="simple" id="oo_666089.jpg"><uri content-type="original_file" xlink:type="simple">https://binary.pensoft.net/file/666089</uri></media><permissions><license xlink:type="simple"><license-p>This dataset is made available under the Open Database License (http://opendatacommons.org/licenses/odbl/1.0/). The Open Database License (ODbL) is a license agreement intended to allow users to freely share, modify, and use this Dataset while maintaining this same freedom for others, provided that the original source and author(s) are credited.</license-p></license></permissions><attrib specific-use="authors">Ji Seon Kim, Yoonhee Cho, Ki Hyeong Park, Ji Hyun Park, Minkyeong Kim, Chang Sun Kim, Young Woon Lim</attrib></supplementary-material></tp:treatment-sec><ref-list><ref id="B10"><mixed-citation xmlns:xlink="http://www.w3.org/1999/xlink" xlink:type="simple"><person-group><name name-style="western"><surname>Desjardin</surname><given-names>DE</given-names></name><name name-style="western"><surname>Halling</surname><given-names>RE</given-names></name><name name-style="western"><surname>Hemmes</surname><given-names>DE</given-names></name></person-group> (<year>1999</year>) <article-title><tp:taxon-name><tp:taxon-name-part taxon-name-part-type="order">Agaricales</tp:taxon-name-part></tp:taxon-name> of the Hawaiian Islands. 5. The genera <italic><tp:taxon-name><tp:taxon-name-part taxon-name-part-type="genus">Rhodocollybia</tp:taxon-name-part></tp:taxon-name></italic> and <italic><tp:taxon-name><tp:taxon-name-part taxon-name-part-type="genus">Gymnopus</tp:taxon-name-part></tp:taxon-name></italic>.</article-title><source>Mycologia</source><volume>91</volume>(<issue>1</issue>): <fpage>166</fpage>–<lpage>176</lpage>. <ext-link xlink:href="10.2307/3761206" ext-link-type="doi" xlink:type="simple">https://doi.org/10.2307/3761206</ext-link></mixed-citation></ref><ref id="B9"><mixed-citation xmlns:xlink="http://www.w3.org/1999/xlink" xlink:type="simple"><person-group><name name-style="western"><surname>Desjardin</surname><given-names>DE</given-names></name><name name-style="western"><surname>Halling</surname><given-names>RE</given-names></name><name name-style="western"><surname>Perry</surname><given-names>BA</given-names></name></person-group> (<year>1997</year>) <article-title><italic><tp:taxon-name><tp:taxon-name-part taxon-name-part-type="genus">Gymnopus</tp:taxon-name-part><tp:taxon-name-part taxon-name-part-type="species">villosipes</tp:taxon-name-part></tp:taxon-name></italic>-a common collybioid agaric from California.</article-title><source>Mycotaxon</source><volume>64</volume>: <fpage>141</fpage>–<lpage>148</lpage>.</mixed-citation></ref></ref-list></tp:taxon-treatment>
