# Supplementary material for: ﻿Taxonomic study of Collybiopsis (Omphalotaceae, Agaricales) in the Republic of Korea with seven new species
Source: MycoKeys. 2022 Mar 30;88:79–108. doi: 10.3897/mycokeys.88.79266 (PMC9005495; doi:10.3897/mycokeys.88.79266)
Supplement: XML Treatment for Collybiopsis vellerea [file mycokeys.88.79266-treatment7.xml]

<!DOCTYPE tp:taxon-treatment
  PUBLIC "-//TaxonX//DTD Taxonomic Treatment Publishing DTD v0 20100105//EN" "tax-treatment-NSO.dtd">
<tp:taxon-treatment xmlns:tp="http://www.plazi.org/taxpub"><tp:treatment-meta><kwd-group><label>Taxon classification</label><kwd>
                <named-content content-type="kingdom">Fungi</named-content>
              </kwd><kwd>
                <named-content content-type="order">Agaricales</named-content>
              </kwd><kwd>
                <named-content content-type="family">Marasmiaceae</named-content>
              </kwd></kwd-group><mixed-citation publication-type="journal"><person-group><name><surname>Kim</surname><given-names>Ji Seon</given-names></name><name><surname>Cho</surname><given-names>Yoonhee</given-names></name><name><surname>Park</surname><given-names>Ki Hyeong</given-names></name><name><surname>Park</surname><given-names>Ji Hyun</given-names></name><name><surname>Kim</surname><given-names>Minkyeong</given-names></name><name><surname>Kim</surname><given-names>Chang Sun</given-names></name><name><surname>Lim</surname><given-names>Young Woon</given-names></name></person-group><article-title>﻿Taxonomic study of <italic><tp:taxon-name><tp:taxon-name-part taxon-name-part-type="genus" reg="Collybiopsis">Collybiopsis</tp:taxon-name-part></tp:taxon-name></italic> (<tp:taxon-name><tp:taxon-name-part taxon-name-part-type="family">Omphalotaceae</tp:taxon-name-part></tp:taxon-name>, <tp:taxon-name><tp:taxon-name-part taxon-name-part-type="order">Agaricales</tp:taxon-name-part></tp:taxon-name>) in the Republic of Korea with seven new species</article-title><source>MycoKeys</source><day>30</day><month>03</month><year>2022</year><volume>88</volume><fpage>79</fpage><lpage>108</lpage><pub-id pub-id-type="doi">10.3897/mycokeys.88.79266</pub-id></mixed-citation></tp:treatment-meta><tp:nomenclature><label>﻿</label><tp:taxon-name>
              <object-id xmlns:xlink="http://www.w3.org/1999/xlink" content-type="arpha" xlink:type="simple">7071A699-E323-52DD-9E3A-3A1D61A9000C</object-id>
              <tp:taxon-name-part taxon-name-part-type="genus" reg="Collybiopsis">Collybiopsis</tp:taxon-name-part>
              <tp:taxon-name-part taxon-name-part-type="species" reg="vellerea">vellerea</tp:taxon-name-part>
              <object-id xmlns:xlink="http://www.w3.org/1999/xlink" content-type="mycobank" xlink:type="simple">842059</object-id>
            </tp:taxon-name><tp:taxon-authority>J.S. Kim &amp; Y.W. Lim</tp:taxon-authority><tp:taxon-status xmlns:xlink="http://www.w3.org/1999/xlink" xlink:type="simple">sp. nov.</tp:taxon-status><xref ref-type="fig" rid="F4">Fig. 4E–F</xref><xref ref-type="supplementary-material" rid="S1">, Suppl. material 1: Fig. S1G</xref></tp:nomenclature><tp:treatment-sec sec-type="etymology" id="SECID0EJNCK"><title>Etymology.</title><p>Epithet “<italic><tp:taxon-name><tp:taxon-name-part taxon-name-part-type="genus" reg="Collybiopsis"/><tp:taxon-name-part taxon-name-part-type="species" reg="vellerea">vellerea</tp:taxon-name-part></tp:taxon-name></italic>” refers to having a velvety stipe.</p></tp:treatment-sec><tp:treatment-sec sec-type="Holotype" id="SECID0EZNCK"><title>Holotype.</title><p>The Republic of Korea, Seoul: Gwanak-gu, Mt. Gwanak, <named-content xmlns:xlink="http://www.w3.org/1999/xlink" content-type="dwc:verbatimCoordinates" xlink:type="simple"><named-content content-type="geo-json" specific-use="{&#34;type&#34;:&#34;Point&#34;,&#34;coordinates&#34;:[126.946944,37.458889]}" id="NCID0ECOCK" xlink:type="simple">37°27'32"N, 126°56'49"E</named-content></named-content>, alt. 90 m, 21 August 2014, Young Woon Lim, SFC20140821–29 (GenBank accession no. <abbrev xmlns:xlink="http://www.w3.org/1999/xlink" xlink:title="internal transcribed spacer" id="ABBRID0EHOCK" xlink:type="simple">ITS</abbrev>: <ext-link xmlns:xlink="http://www.w3.org/1999/xlink" ext-link-type="gen" xlink:href="OL467267" xlink:type="simple">OL467267</ext-link>; <abbrev xmlns:xlink="http://www.w3.org/1999/xlink" xlink:title="nuclear large subunit ribosomal RNA" id="ABBRID0EQOCK" xlink:type="simple">nrLSU</abbrev>: <ext-link xmlns:xlink="http://www.w3.org/1999/xlink" ext-link-type="gen" xlink:href="OL462810" xlink:type="simple">OL462810</ext-link>).</p></tp:treatment-sec><tp:treatment-sec sec-type="diagnosis" id="SECID0EZOCK"><title>Diagnosis.</title><p>It has a dull, greyish orange, 18‒45 mm pileus with darker center, a tomentose (like velvet), insititious, orangish, 15–55 × 3‒5 mm stipe, sphaeropendunculate, subovoid, 23.4–49 × 7.5–13.4 μm pleurocystidia, oblong to subcylindrical basidiospores, narrowly clavate with rostrate apex, sometimes lobed, 7.7–49.7 × 3.8–14.6 μm cheilocystidia.</p></tp:treatment-sec><tp:treatment-sec sec-type="description" id="SECID0E5OCK"><title>Description.</title><p>Pileus: 18‒45 mm, hemispherical, appendiculate to convex, subumbonate with an uplifted margin when old; Surface smooth, dull, hygrophanous, orange white (5A2) to greyish orange (6E8 to 7F8) on the center, gradually becoming paler to the edge (5A1 to 5B2). Lamellae: crowded to close, <italic>L</italic> = 38‒52, <italic>l</italic> = 3‒7, furcate, white. Stipe: 15–55 × 3‒5 mm, cylindrical, finely tomentose, insititious, pale orange (5A3) to reddish grey (7B2), becoming darker to the base (6A2 to 7C2). Basidiospores: 5.2‒7 × 2.5‒3.8 μm (average 6.17 × 3.06 μm), <italic>Q</italic> = 1.8–2.4 (mean = 2.03), oblong to subcylindrical, smooth, hyaline, non-dextrinoid, with drops. Basidia: 16.2–24.8 × 3.3–5.3 μm, 4-spored, (narrowly) clavate, often curved or constricted. Cheilocystidia: 7.7–49.7 × 3.8–14.6 μm, narrowly clavate with rostrate apex, sometimes lobed. Pleurocystidia: 23.4–49 × 7.5–13.4 μm, sphaeropendunculate, subovoid. Trama hyphae: cylindrical, often subinflated, thin-walled, smooth, branched, non-dextrinoid, 2‒5 μm wide. Pileipellis: a cutis made up of cylindrical, thin-walled, with weak annular ornamentation, 3‒10 μm wide hyphae; terminal elements adpressed to suberect, cylindrical, fusoid, clavate, 5‒11 μm wide. Stipitipellis: a cutis of cylindrical, thin-walled, smooth, 2.0‒6.0 μm wide hyphae. Caulocystidia: 12–38 × 2.4–6.6 μm, cylindrical, narrowly utriform, sometimes irregular, or curved. Clamp connections: present in all tissues.</p></tp:treatment-sec><tp:treatment-sec sec-type="material" id="SECID0EKPCK"><title>Other specimens examined.</title><p>The Republic of Korea, Chungcheongnam-do: Seosan-si, Mt. Gaya, <named-content xmlns:xlink="http://www.w3.org/1999/xlink" content-type="dwc:verbatimCoordinates" xlink:type="simple"><named-content content-type="geo-json" specific-use="{&#34;type&#34;:&#34;Point&#34;,&#34;coordinates&#34;:[126.588611,36.683333]}" id="NCID0ETPCK" xlink:type="simple">36°41'0"N, 126°35'19"E</named-content></named-content>, alt. 260 m, 20 August 2012, Jae Young Park, SFC20120820–02. The Republic of Korea, Incheon: Ongjin-gun, <named-content xmlns:xlink="http://www.w3.org/1999/xlink" content-type="dwc:verbatimCoordinates" xlink:type="simple"><named-content content-type="geo-json" specific-use="{&#34;type&#34;:&#34;Point&#34;,&#34;coordinates&#34;:[126.167778,37.219444]}" id="NCID0E2PCK" xlink:type="simple">37°13'10"N, 126°10'4"E</named-content></named-content>, alt. 6 m, 4 September 2018, Changmu Kim, Jin Sung Lee, NIBRFG0000502858. The Republic of Korea, Jeollanam-do: Jindo-gun, Seogeocha island, <named-content xmlns:xlink="http://www.w3.org/1999/xlink" content-type="dwc:verbatimCoordinates" xlink:type="simple"><named-content content-type="geo-json" specific-use="{&#34;type&#34;:&#34;Point&#34;,&#34;coordinates&#34;:[125.919722,34.256111]}" id="NCID0EDQCK" xlink:type="simple">34°15'22"N, 125°55'11"E</named-content></named-content>, alt. 38 m, 5 July 2018, Jae Young Park, Tae Heon Kim, SFC20180705–90.</p></tp:treatment-sec><tp:treatment-sec sec-type="Habit and habitat" id="SECID0EIQCK"><title>Habit and habitat.</title><p>Scattered to gregarious on the ground covered with dead and decaying conifer needles, from summer to autumn.</p></tp:treatment-sec><tp:treatment-sec sec-type="distribution" id="SECID0ENQCK"><title>Distribution.</title><p>The Republic of Korea.</p></tp:treatment-sec><tp:treatment-sec sec-type="remarks" id="SECID0ESQCK"><title>Remark.</title><p><italic><tp:taxon-name><tp:taxon-name-part taxon-name-part-type="genus" reg="Collybiopsis">Collybiopsis</tp:taxon-name-part><tp:taxon-name-part taxon-name-part-type="species" reg="vellerea">vellerea</tp:taxon-name-part></tp:taxon-name></italic> is morphologically similar to <italic><tp:taxon-name><tp:taxon-name-part taxon-name-part-type="genus" reg="Collybiopsis">Co.</tp:taxon-name-part><tp:taxon-name-part taxon-name-part-type="species" reg="menehune">menehune</tp:taxon-name-part></tp:taxon-name></italic> and <italic><tp:taxon-name><tp:taxon-name-part taxon-name-part-type="genus" reg="Gymnopus">G.</tp:taxon-name-part><tp:taxon-name-part taxon-name-part-type="species" reg="spongiosus">spongiosus</tp:taxon-name-part></tp:taxon-name></italic> Halling. <italic><tp:taxon-name><tp:taxon-name-part taxon-name-part-type="genus" reg="Collybiopsis">Collybiopsis</tp:taxon-name-part><tp:taxon-name-part taxon-name-part-type="species" reg="menehune">menehune</tp:taxon-name-part></tp:taxon-name></italic> has a paler stipe, a smaller pileus (8–30 mm), and fewer lamellulae (4–6 series) (<xref ref-type="bibr" rid="B10">Desjardin et al. 1999</xref>). <italic><tp:taxon-name><tp:taxon-name-part taxon-name-part-type="genus" reg="Gymnopus">Gymnopus</tp:taxon-name-part><tp:taxon-name-part taxon-name-part-type="species" reg="spongiosus">spongiosus</tp:taxon-name-part></tp:taxon-name></italic> has a smaller pileus (8–20 mm) and longer stipe (20–55 mm). Micromorphologically, <italic><tp:taxon-name><tp:taxon-name-part taxon-name-part-type="genus" reg="Collybiopsis">Co.</tp:taxon-name-part><tp:taxon-name-part taxon-name-part-type="species" reg="menehune">menehune</tp:taxon-name-part></tp:taxon-name></italic> has larger basidiospores, basidia, and caulocystidia (<xref ref-type="bibr" rid="B10">Desjardin et al. 1999</xref>). <italic><tp:taxon-name><tp:taxon-name-part taxon-name-part-type="genus" reg="Gymnopus">Gymnopus</tp:taxon-name-part><tp:taxon-name-part taxon-name-part-type="species" reg="spongiosus">spongiosus</tp:taxon-name-part></tp:taxon-name></italic> differs from <italic><tp:taxon-name><tp:taxon-name-part taxon-name-part-type="genus" reg="Collybiopsis">Co.</tp:taxon-name-part><tp:taxon-name-part taxon-name-part-type="species" reg="vellerea">vellerea</tp:taxon-name-part></tp:taxon-name></italic> in that its pileipellis is a <italic><tp:taxon-name><tp:taxon-name-part taxon-name-part-type="genus" reg="Dryophila">Dryophila</tp:taxon-name-part></tp:taxon-name></italic>-type cutis and its color changes in alkalies. Furthermore, its basidia (18–25 × 6–9 μm) and trama hyphae (3.5–17 μm) are thicker and its caulocystidia (3.5–10.5 μm broad) are smaller (<xref ref-type="bibr" rid="B14">Halling 1996</xref>). <italic><tp:taxon-name><tp:taxon-name-part taxon-name-part-type="genus" reg="Collybiopsis">Collybiopsis</tp:taxon-name-part><tp:taxon-name-part taxon-name-part-type="species" reg="vellerea">vellerea</tp:taxon-name-part></tp:taxon-name></italic> is phylogenetically close to <italic><tp:taxon-name><tp:taxon-name-part taxon-name-part-type="genus" reg="Collybiopsis">Co.</tp:taxon-name-part><tp:taxon-name-part taxon-name-part-type="species" reg="omphalodes">omphalodes</tp:taxon-name-part></tp:taxon-name></italic>. <italic><tp:taxon-name><tp:taxon-name-part taxon-name-part-type="genus" reg="Collybiopsis">Collybiopsis</tp:taxon-name-part><tp:taxon-name-part taxon-name-part-type="species" reg="omphalodes">omphalodes</tp:taxon-name-part></tp:taxon-name></italic> differs in having smaller basidiomata (20–30 mm) and its habit on logs (<xref ref-type="bibr" rid="B7">Dennis 1951</xref>).</p></tp:treatment-sec><tp:treatment-sec><!--Section generated to contain objects referenced in tp:taxon-treatment.--><fig id="F4" position="float" orientation="portrait"><object-id xmlns:xlink="http://www.w3.org/1999/xlink" content-type="doi" xlink:type="simple">10.3897/mycokeys.88.79266.figure4</object-id><object-id xmlns:xlink="http://www.w3.org/1999/xlink" content-type="arpha" xlink:type="simple">27986A1A-E452-596B-BB29-048C2133A986</object-id><label>Figure 4.</label><caption><p>Basidiomata and microscopic characters of the three new <italic><tp:taxon-name><tp:taxon-name-part taxon-name-part-type="genus" reg="Collybiopsis">Collybiopsis</tp:taxon-name-part></tp:taxon-name></italic> species <bold>A, B</bold><italic><tp:taxon-name><tp:taxon-name-part taxon-name-part-type="genus" reg="Collybiopsis">Co.</tp:taxon-name-part><tp:taxon-name-part taxon-name-part-type="species" reg="subumbilicata">subumbilicata</tp:taxon-name-part></tp:taxon-name></italic> (SFC20120802–03) <bold>C, D</bold><italic><tp:taxon-name><tp:taxon-name-part taxon-name-part-type="genus" reg="Collybiopsis">Co.</tp:taxon-name-part><tp:taxon-name-part taxon-name-part-type="species" reg="undulata">undulata</tp:taxon-name-part></tp:taxon-name></italic> (SFC20150813–04) <bold>E, F</bold><italic><tp:taxon-name><tp:taxon-name-part taxon-name-part-type="genus" reg="Collybiopsis">Co.</tp:taxon-name-part><tp:taxon-name-part taxon-name-part-type="species" reg="vellerea">vellerea</tp:taxon-name-part></tp:taxon-name></italic> (SFC20140821–29). Scale bars: 1cm (<bold>A, C, E</bold>); 20 <italic>µm</italic> (<bold>B, D, F</bold>). Abbreviations: <bold>s</bold> basidiospores; <bold>b</bold> basidia; <bold>ch</bold> cheilocystidia; <bold>p</bold> pleurocystidia; <bold>ca</bold> caulocystidia.</p></caption><graphic xmlns:xlink="http://www.w3.org/1999/xlink" xlink:href="mycokeys-88-079-g004.jpg" position="float" orientation="portrait" xlink:type="simple" id="oo_666088.jpg"><uri content-type="original_file" xlink:type="simple">https://binary.pensoft.net/fig/666088</uri></graphic></fig><supplementary-material xmlns:xlink="http://www.w3.org/1999/xlink" id="S1" position="float" orientation="portrait" xlink:type="simple"><object-id content-type="doi" xlink:type="simple">10.3897/mycokeys.88.79266.suppl1</object-id><object-id content-type="arpha" xlink:type="simple">BF00CF4B-7EE3-5D1E-856D-77EAFB604105</object-id><label>Supplementary material 1</label><caption><p>Figure S1</p></caption><statement content-type="dataType"><label>Data type</label><p>Jpg file.</p></statement><statement content-type="notes"><label>Explanation note</label><p>Pileipellis elements of seven new species. <bold>A</bold><italic><tp:taxon-name><tp:taxon-name-part taxon-name-part-type="genus" reg="Collybiopsis">Collybiopsis</tp:taxon-name-part><tp:taxon-name-part taxon-name-part-type="species" reg="albicantipes">albicantipes</tp:taxon-name-part></tp:taxon-name></italic><bold>B</bold><italic><tp:taxon-name><tp:taxon-name-part taxon-name-part-type="genus" reg="Collybiopsis">Co.</tp:taxon-name-part><tp:taxon-name-part taxon-name-part-type="species" reg="clavicystidiata">clavicystidiata</tp:taxon-name-part></tp:taxon-name></italic><bold>C</bold><italic><tp:taxon-name><tp:taxon-name-part taxon-name-part-type="genus" reg="Collybiopsis">Co.</tp:taxon-name-part><tp:taxon-name-part taxon-name-part-type="species" reg="fulva">fulva</tp:taxon-name-part></tp:taxon-name></italic><bold>D</bold><italic><tp:taxon-name><tp:taxon-name-part taxon-name-part-type="genus" reg="Collybiopsis">Co.</tp:taxon-name-part><tp:taxon-name-part taxon-name-part-type="species" reg="orientisubnuda">orientisubnuda</tp:taxon-name-part></tp:taxon-name></italic><bold>E</bold><italic><tp:taxon-name><tp:taxon-name-part taxon-name-part-type="genus" reg="Collybiopsis">Collybiopsis</tp:taxon-name-part><tp:taxon-name-part taxon-name-part-type="species" reg="subumbilicata">subumbilicata</tp:taxon-name-part></tp:taxon-name></italic><bold>F</bold><italic><tp:taxon-name><tp:taxon-name-part taxon-name-part-type="genus" reg="Collybiopsis">Co.</tp:taxon-name-part><tp:taxon-name-part taxon-name-part-type="species" reg="undulata">undulata</tp:taxon-name-part></tp:taxon-name></italic><bold>G</bold><italic><tp:taxon-name><tp:taxon-name-part taxon-name-part-type="genus" reg="Collybiopsis">Co.</tp:taxon-name-part><tp:taxon-name-part taxon-name-part-type="species" reg="vellerea">vellerea</tp:taxon-name-part></tp:taxon-name></italic>. Scale bars: 10 <italic>µm</italic>.</p></statement><media xlink:href="mycokeys-88-079-s001.jpg" mimetype="image" mime-subtype="jpeg" position="float" orientation="portrait" xlink:type="simple" id="oo_666089.jpg"><uri content-type="original_file" xlink:type="simple">https://binary.pensoft.net/file/666089</uri></media><permissions><license xlink:type="simple"><license-p>This dataset is made available under the Open Database License (http://opendatacommons.org/licenses/odbl/1.0/). The Open Database License (ODbL) is a license agreement intended to allow users to freely share, modify, and use this Dataset while maintaining this same freedom for others, provided that the original source and author(s) are credited.</license-p></license></permissions><attrib specific-use="authors">Ji Seon Kim, Yoonhee Cho, Ki Hyeong Park, Ji Hyun Park, Minkyeong Kim, Chang Sun Kim, Young Woon Lim</attrib></supplementary-material></tp:treatment-sec><ref-list><ref id="B10"><mixed-citation xmlns:xlink="http://www.w3.org/1999/xlink" xlink:type="simple"><person-group><name name-style="western"><surname>Desjardin</surname><given-names>DE</given-names></name><name name-style="western"><surname>Halling</surname><given-names>RE</given-names></name><name name-style="western"><surname>Hemmes</surname><given-names>DE</given-names></name></person-group> (<year>1999</year>) <article-title><tp:taxon-name><tp:taxon-name-part taxon-name-part-type="order">Agaricales</tp:taxon-name-part></tp:taxon-name> of the Hawaiian Islands. 5. The genera <italic><tp:taxon-name><tp:taxon-name-part taxon-name-part-type="genus">Rhodocollybia</tp:taxon-name-part></tp:taxon-name></italic> and <italic><tp:taxon-name><tp:taxon-name-part taxon-name-part-type="genus">Gymnopus</tp:taxon-name-part></tp:taxon-name></italic>.</article-title><source>Mycologia</source><volume>91</volume>(<issue>1</issue>): <fpage>166</fpage>–<lpage>176</lpage>. <ext-link xlink:href="10.2307/3761206" ext-link-type="doi" xlink:type="simple">https://doi.org/10.2307/3761206</ext-link></mixed-citation></ref><ref id="B14"><mixed-citation xmlns:xlink="http://www.w3.org/1999/xlink" xlink:type="simple"><person-group><name name-style="western"><surname>Halling</surname><given-names>RE</given-names></name></person-group> (<year>1996</year>) <article-title>Notes on <tp:taxon-name><tp:taxon-name-part taxon-name-part-type="genus">Collybia</tp:taxon-name-part></tp:taxon-name> V. <tp:taxon-name><tp:taxon-name-part taxon-name-part-type="genus">Gymnopus</tp:taxon-name-part><tp:taxon-name-part taxon-name-part-type="infraspecific-rank">section</tp:taxon-name-part><tp:taxon-name-part taxon-name-part-type="section">Levipedes</tp:taxon-name-part></tp:taxon-name> in tropical South America with comments on <tp:taxon-name><tp:taxon-name-part taxon-name-part-type="genus">Collybia</tp:taxon-name-part></tp:taxon-name>.</article-title><source>Brittonia</source><volume>48</volume>(<issue>4</issue>): <fpage>487</fpage>–<lpage>494</lpage>. <ext-link xlink:href="10.2307/2807862" ext-link-type="doi" xlink:type="simple">https://doi.org/10.2307/2807862</ext-link></mixed-citation></ref><ref id="B7"><mixed-citation xmlns:xlink="http://www.w3.org/1999/xlink" xlink:type="simple"><person-group><name name-style="western"><surname>Dennis</surname><given-names>R</given-names></name></person-group> (<year>1951</year>) <article-title>Some <tp:taxon-name><tp:taxon-name-part taxon-name-part-type="family">Agaricaceae</tp:taxon-name-part></tp:taxon-name> of Trinidad and Venezuela. Leucosporae: Part I.</article-title><source>Transactions of the British Mycological Society</source><volume>34</volume>(<issue>4</issue>): <fpage>411</fpage>–<lpage>482</lpage>. <ext-link xlink:href="10.1016/S0007-1536(51)80030-5" ext-link-type="doi" xlink:type="simple">https://doi.org/10.1016/S0007-1536(51)80030-5</ext-link></mixed-citation></ref></ref-list></tp:taxon-treatment>
