# Supplementary material for: ﻿Taxonomic study of Collybiopsis (Omphalotaceae, Agaricales) in the Republic of Korea with seven new species
Source: MycoKeys. 2022 Mar 30;88:79–108. doi: 10.3897/mycokeys.88.79266 (PMC9005495; doi:10.3897/mycokeys.88.79266)
Supplement: XML Treatment for Collybiopsis istanbulensis [file mycokeys.88.79266-treatment8.xml]

<!DOCTYPE tp:taxon-treatment
  PUBLIC "-//TaxonX//DTD Taxonomic Treatment Publishing DTD v0 20100105//EN" "tax-treatment-NSO.dtd">
<tp:taxon-treatment xmlns:tp="http://www.plazi.org/taxpub"><tp:treatment-meta><kwd-group><label>Taxon classification</label><kwd>
                <named-content content-type="kingdom">Fungi</named-content>
              </kwd><kwd>
                <named-content content-type="order">Agaricales</named-content>
              </kwd><kwd>
                <named-content content-type="family">Marasmiaceae</named-content>
              </kwd></kwd-group><mixed-citation publication-type="journal"><person-group><name><surname>Kim</surname><given-names>Ji Seon</given-names></name><name><surname>Cho</surname><given-names>Yoonhee</given-names></name><name><surname>Park</surname><given-names>Ki Hyeong</given-names></name><name><surname>Park</surname><given-names>Ji Hyun</given-names></name><name><surname>Kim</surname><given-names>Minkyeong</given-names></name><name><surname>Kim</surname><given-names>Chang Sun</given-names></name><name><surname>Lim</surname><given-names>Young Woon</given-names></name></person-group><article-title>﻿Taxonomic study of <italic><tp:taxon-name><tp:taxon-name-part taxon-name-part-type="genus" reg="Collybiopsis">Collybiopsis</tp:taxon-name-part></tp:taxon-name></italic> (<tp:taxon-name><tp:taxon-name-part taxon-name-part-type="family">Omphalotaceae</tp:taxon-name-part></tp:taxon-name>, <tp:taxon-name><tp:taxon-name-part taxon-name-part-type="order">Agaricales</tp:taxon-name-part></tp:taxon-name>) in the Republic of Korea with seven new species</article-title><source>MycoKeys</source><day>30</day><month>03</month><year>2022</year><volume>88</volume><fpage>79</fpage><lpage>108</lpage><pub-id pub-id-type="doi">10.3897/mycokeys.88.79266</pub-id></mixed-citation></tp:treatment-meta><tp:nomenclature><label>﻿</label><tp:taxon-name>
              <object-id xmlns:xlink="http://www.w3.org/1999/xlink" content-type="arpha" xlink:type="simple">BC7F3415-98EC-58CA-B3C3-896F2AA95A0B</object-id>
              <tp:taxon-name-part taxon-name-part-type="genus" reg="Collybiopsis">Collybiopsis</tp:taxon-name-part>
              <tp:taxon-name-part taxon-name-part-type="species" reg="istanbulensis">istanbulensis</tp:taxon-name-part>
              <object-id xmlns:xlink="http://www.w3.org/1999/xlink" content-type="mycobank" xlink:type="simple">842060</object-id>
            </tp:taxon-name><tp:taxon-authority>(E.Sesli, Antonín &amp; E.Aytaç) J.S. Kim &amp; Y.W. Lim</tp:taxon-authority><tp:taxon-status xmlns:xlink="http://www.w3.org/1999/xlink" xlink:type="simple">comb. nov.</tp:taxon-status></tp:nomenclature><tp:treatment-sec sec-type="Basionym" id="SECID0ERYCK"><title>Basionym.</title><p><italic><tp:taxon-name><tp:taxon-name-part taxon-name-part-type="genus" reg="Marasmiellus">Marasmiellus</tp:taxon-name-part><tp:taxon-name-part taxon-name-part-type="species" reg="istanbulensis">istanbulensis</tp:taxon-name-part></tp:taxon-name></italic> E. Sesli, Antonín &amp; E.Aytaç. Pl. Biosystems 152(4): 669. 2018.</p></tp:treatment-sec></tp:taxon-treatment>
